# Supplementary material for: Linker histones are fine-scale chromatin architects modulating developmental decisions in Arabidopsis
Source: Genome Biol. 2019 Aug 7;20:157. doi: 10.1186/s13059-019-1767-3 (PMC6685187; doi:10.1186/s13059-019-1767-3)
Supplement: Supplementary file 3 — Table S2. Transposable element (TE) expression in 3h1. Available as an Excel table. (XLSX 64 kb) [file 13059_2019_1767_MOESM3_ESM.xlsx]

## Sheet: Table_S1
Transposon ID	Total counts	p-value (3h1 vs. wt)	FDR step up (3h1 vs. wt)	Ratio (3h1 vs. wt)	Fold change (3h1 vs. wt)	LSMean(3h1) (3h1 vs. wt)	LSMean(wt) (3h1 vs. wt)	log2ratio	log2pval
AT5TE42440	1.6664	3.47413e-06	0.00022298	5553.68	5553.68	0.555368	0.0001	3.74458	-5.45915
AT5TE43240	1.59405	6.53483e-05	0.00208041	5312.51	5312.51	0.531251	0.0001	3.7253	-4.18477
AT1TE44690	1.52287	2.69592e-05	0.000987705	5075.23	5075.23	0.507523	0.0001	3.70546	-4.56929
AT4TE16270	1.46237	0.000518904	0.0148895	4873.56	4873.56	0.487356	0.0001	3.68785	-3.28491
AT1TE50415	1.32954	3.43645e-05	0.0012009	4429.16	4429.16	0.443081	0.000100037	3.64632	-4.46389
AT5TE38335	1.31362	0.000252497	0.00731737	4377.74	4377.74	0.437774	0.0001	3.64125	-3.59774
AT1TE42415	1.05594	1.91912e-05	0.000744022	3518.8	3518.8	0.35188	0.0001	3.54639	-4.7169
AT3TE52705	1.05297	0.000161365	0.0047877	3508.89	3508.89	0.350889	0.0001	3.54517	-3.79219
AT1TE52900	0.997596	1.52879e-05	0.00064736	3324.32	3324.32	0.332432	0.0001	3.5217	-4.81565
AT4TE15065	0.928807	8.69283e-08	9.47844e-06	3095.02	3095.02	0.309502	0.0001	3.49066	-7.06084
AT2TE18015	0.884495	7.71031e-06	0.000389923	2947.32	2947.32	0.294732	0.0001	3.46943	-5.11293
AT4TE09105	0.883853	5.83348e-06	0.000353619	2945.18	2945.18	0.294518	0.0001	3.46911	-5.23407
AT5TE46055	0.865155	0.000231376	0.00672765	2882.85	2882.85	0.288285	0.0001	3.45982	-3.63568
AT1TE47545	0.846626	0.000573624	0.016352	2821.09	2821.09	0.282109	0.0001	3.45042	-3.24137
AT3TE41205	0.802817	3.92948e-06	0.000244835	2675.06	2675.06	0.267506	0.0001	3.42733	-5.40567
AT1TE44250	0.795289	0.00010333	0.00310811	2649.96	2649.96	0.264996	0.0001	3.42324	-3.98577
AT5TE40175	0.79106	2.80607e-06	0.000212847	2635.87	2635.87	0.263587	0.0001	3.42092	-5.5519
AT4TE21305	0.779989	8.31753e-05	0.00256374	2598.96	2598.96	0.259896	0.0001	3.4148	-4.08001
AT2TE17695	0.777835	9.63233e-07	9.65779e-05	2591.78	2591.78	0.259178	0.0001	3.4136	-6.01627
AT3TE44945	0.755475	0.000166453	0.00492193	2517.25	2517.25	0.251725	0.0001	3.40093	-3.77871
AT2TE46755	0.753953	8.7958e-05	0.00270161	2512.18	2512.18	0.251218	0.0001	3.40005	-4.05572
AT4TE16900	0.705283	0.000156822	0.00466881	2349.94	2349.94	0.234994	0.0001	3.37106	-3.80459
AT1TE42155	0.704576	2.60948e-06	0.000204737	2347.59	2347.59	0.234759	0.0001	3.37062	-5.58345
AT4TE28220	0.701602	1.34866e-05	0.000591175	2337.67	2337.67	0.233767	0.0001	3.36878	-4.8701
AT1TE41000	0.700103	9.23864e-05	0.00280797	2332.68	2332.68	0.233268	0.0001	3.36785	-4.03439
AT5TE41845	0.69713	1.102e-06	0.000109236	2322.77	2322.77	0.232277	0.0001	3.36601	-5.95782
AT1TE53725	0.693382	1.27006e-06	0.00012448	2310.27	2310.27	0.231027	0.0001	3.36366	-5.89618
AT4TE27800	0.692658	6.60094e-07	6.69535e-05	2307.86	2307.86	0.230786	0.0001	3.36321	-6.18039
AT4TE19065	0.688185	8.44252e-06	0.000418433	2292.95	2292.95	0.229295	0.0001	3.36039	-5.07353
AT3TE51680	0.684399	1.58862e-05	0.000669444	2280.33	2280.33	0.228033	0.0001	3.358	-4.79898
AT5TE81210	0.676267	5.34373e-05	0.00172642	2253.22	2253.22	0.225322	0.0001	3.3528	-4.27216
AT4TE18265	0.658883	7.29596e-06	0.000381094	2156.67	2156.67	0.219526	0.00010179	3.33378	-5.13692
AT3TE63875	0.644732	7.90389e-05	0.00244488	2148.11	2148.11	0.214811	0.0001	3.33206	-4.10216
AT1TE35625	0.62984	0.000107264	0.00321533	2098.47	2098.47	0.209847	0.0001	3.3219	-3.96955
AT1TE29660	0.628341	6.42936e-05	0.00205433	2093.47	2093.47	0.209347	0.0001	3.32087	-4.19183
AT4TE15800	0.623077	3.93534e-05	0.00131307	2075.92	2075.92	0.207592	0.0001	3.31721	-4.40502
AT1TE49870	0.612326	3.88027e-06	0.000243508	2040.09	2040.09	0.204009	0.0001	3.30965	-5.41114
AT3TE58610	0.608977	3.52802e-05	0.00121161	2028.92	2028.92	0.202892	0.0001	3.30727	-4.45247
AT4TE14345	0.608977	3.52802e-05	0.00121161	2028.92	2028.92	0.202892	0.0001	3.30727	-4.45247
AT3TE41225	0.604505	3.23342e-05	0.00114552	2014.02	2014.02	0.201402	0.0001	3.30406	-4.49034
AT5TE08195	0.600032	5.45731e-05	0.00175661	1999.11	1999.11	0.199911	0.0001	3.30084	-4.26302
AT1TE44535	0.59839	3.08271e-05	0.00109757	1993.63	1993.63	0.199363	0.0001	3.29965	-4.51107
AT1TE29920	0.59556	0.000209218	0.00612418	1984.2	1984.2	0.19842	0.0001	3.29759	-3.6794
AT1TE52975	0.5825	2.83311e-05	0.00101284	1940.67	1940.67	0.194067	0.0001	3.28795	-4.54774
AT4TE16560	0.582955	2.72908e-05	0.000987705	1936.35	1936.35	0.194218	0.000100301	3.28698	-4.56398
AT4TE07715	0.577245	2.60009e-05	0.000987705	1923.15	1923.15	0.192315	0.0001	3.28401	-4.58501
AT1TE38950	0.561052	2.70392e-06	0.000207909	1869.17	1869.17	0.186917	0.0001	3.27165	-5.56801
AT5TE42335	0.559281	3.78715e-05	0.00128542	1863.27	1863.27	0.186327	0.0001	3.27028	-4.42169
AT5TE47475	0.55677	2.74313e-05	0.000987705	1854.9	1854.9	0.18549	0.0001	3.26832	-4.56175
AT4TE34980	0.544661	1.89708e-07	1.99376e-05	1814.54	1814.54	0.181454	0.0001	3.25877	-6.72191
AT2TE87560	0.544661	1.89708e-07	1.99376e-05	1814.54	1814.54	0.181454	0.0001	3.25877	-6.72191
AT5TE14470	0.541687	0.000173995	0.00511031	1804.62	1804.62	0.180462	0.0001	3.25639	-3.75946
AT3TE51630	0.540189	4.57897e-05	0.00149039	1799.63	1799.63	0.179963	0.0001	3.25518	-4.33923
AT3TE52550	0.537215	3.45554e-05	0.0012009	1789.72	1789.72	0.178972	0.0001	3.25278	-4.46148
AT1TE04920	0.537215	3.45554e-05	0.0012009	1789.72	1789.72	0.178972	0.0001	3.25278	-4.46148
AT5TE31960	0.532743	1.79301e-05	0.000725965	1774.81	1774.81	0.177481	0.0001	3.24915	-4.74642
AT4TE14815	0.530381	1.27267e-05	0.000563527	1766.94	1766.94	0.176694	0.0001	3.24722	-4.89528
AT1TE56255	0.534741	4.23613e-05	0.00139441	1762.41	1762.41	0.178146	0.000101081	3.24611	-4.37303
AT5TE24500	0.52827	2.75149e-05	0.000987705	1759.9	1759.9	0.17599	0.0001	3.24549	-4.56043
AT5TE18895	0.52827	2.75149e-05	0.000987705	1759.9	1759.9	0.17599	0.0001	3.24549	-4.56043
AT3TE75215	0.52827	2.75149e-05	0.000987705	1759.9	1759.9	0.17599	0.0001	3.24549	-4.56043
AT5TE62260	0.520824	0.0498006	0.7229	1734.7	1734.7	0.173508	0.000100022	3.23922	-1.30277
AT3TE43895	0.511058	1.45394e-05	0.000621701	1702.53	1702.53	0.170253	0.0001	3.23109	-4.83745
AT5TE33870	0.48929	4.38591e-05	0.00143289	1629.97	1629.97	0.162997	0.0001	3.21218	-4.35794
AT3TE69460	0.48929	4.38591e-05	0.00143289	1629.97	1629.97	0.162997	0.0001	3.21218	-4.35794
AT4TE18565	0.484817	3.56601e-05	0.00121509	1615.06	1615.06	0.161506	0.0001	3.20819	-4.44782
AT5TE56380	0.484817	3.56601e-05	0.00121509	1615.06	1615.06	0.161506	0.0001	3.20819	-4.44782
AT4TE16345	0.477371	3.25677e-05	0.00114552	1590.24	1590.24	0.159024	0.0001	3.20146	-4.48721
AT1TE37685	0.477371	3.25677e-05	0.00114552	1590.24	1590.24	0.159024	0.0001	3.20146	-4.48721
AT5TE61120	0.474046	1.24193e-05	0.000555556	1579.15	1579.15	0.157915	0.0001	3.19842	-4.9059
AT3TE28220	0.472899	2.8333e-08	6.05109e-06	1575.33	1575.33	0.157533	0.0001	3.19737	-7.54771
AT5TE76030	0.472899	2.8333e-08	6.05109e-06	1575.33	1575.33	0.157533	0.0001	3.19737	-7.54771
AT5TE52865	0.472899	2.8333e-08	6.05109e-06	1575.33	1575.33	0.157533	0.0001	3.19737	-7.54771
AT2TE02190	0.472899	2.8333e-08	6.05109e-06	1575.33	1575.33	0.157533	0.0001	3.19737	-7.54771
AT5TE40150	0.465453	9.77065e-05	0.00294911	1550.51	1550.51	0.155051	0.0001	3.19047	-4.01008
AT1TE07180	0.465453	9.77065e-05	0.00294911	1550.51	1550.51	0.155051	0.0001	3.19047	-4.01008
AT4TE08860	0.464345	7.33817e-05	0.0022861	1546.82	1546.82	0.154682	0.0001	3.18944	-4.13441
AT4TE15650	0.460981	1.22769e-05	0.000552017	1535.6	1535.6	0.15356	0.0001	3.18628	-4.91091
AT4TE29090	0.460981	1.22769e-05	0.000552017	1535.6	1535.6	0.15356	0.0001	3.18628	-4.91091
AT5TE33075	0.456508	9.77051e-06	0.000443896	1520.69	1520.69	0.152069	0.0001	3.18204	-5.01008
AT1TE42190	0.456508	9.77051e-06	0.000443896	1520.69	1520.69	0.152069	0.0001	3.18204	-5.01008
AT2TE73330	0.456508	9.77051e-06	0.000443896	1520.69	1520.69	0.152069	0.0001	3.18204	-5.01008
AT3TE32470	0.456508	9.77051e-06	0.000443896	1520.69	1520.69	0.152069	0.0001	3.18204	-5.01008
AT4TE13380	0.456508	9.77051e-06	0.000443896	1520.69	1520.69	0.152069	0.0001	3.18204	-5.01008
AT4TE10570	0.456508	9.77051e-06	0.000443896	1520.69	1520.69	0.152069	0.0001	3.18204	-5.01008
AT1TE67450	0.456508	9.77051e-06	0.000443896	1520.69	1520.69	0.152069	0.0001	3.18204	-5.01008
AT1TE59400	0.456508	9.77051e-06	0.000443896	1520.69	1520.69	0.152069	0.0001	3.18204	-5.01008
AT5TE69080	0.456508	9.77051e-06	0.000443896	1520.69	1520.69	0.152069	0.0001	3.18204	-5.01008
AT5TE52180	0.452036	7.24236e-05	0.00226434	1505.79	1505.79	0.150579	0.0001	3.17776	-4.14012
AT5TE36470	0.452036	7.24236e-05	0.00226434	1505.79	1505.79	0.150579	0.0001	3.17776	-4.14012
AT1TE82670	0.452036	7.24236e-05	0.00226434	1505.79	1505.79	0.150579	0.0001	3.17776	-4.14012
AT5TE40555	0.452036	7.24236e-05	0.00226434	1505.79	1505.79	0.150579	0.0001	3.17776	-4.14012
AT4TE23645	0.431897	6.03588e-06	0.000353619	1438.66	1438.66	0.143866	0.0001	3.15796	-5.21926
AT1TE49850	0.426483	1.99042e-06	0.00017522	1420.61	1420.61	0.142061	0.0001	3.15247	-5.70105
AT4TE14225	0.425732	1.82451e-05	0.000725965	1418.11	1418.11	0.141811	0.0001	3.15171	-4.73885
AT4TE15525	0.424064	5.09799e-06	0.000313167	1412.54	1412.54	0.141255	0.0001	3.15	-5.2926
AT3TE62770	0.414045	0.000173993	0.00511031	1379.15	1379.15	0.137915	0.0001	3.13961	-3.75947
AT4TE24720	0.4058	3.46567e-06	0.00022298	1351.67	1351.67	0.135167	0.0001	3.13087	-5.46021
AT4TE14255	0.405442	0.0476913	0.7229	1346.45	1346.45	0.135047	0.000100298	3.12919	-1.32156
AT5TE33885	0.401137	1.3884e-05	0.000596607	1336.12	1336.12	0.133612	0.0001	3.12585	-4.85749
AT3TE67260	0.401137	1.3884e-05	0.000596607	1336.12	1336.12	0.133612	0.0001	3.12585	-4.85749
AT5TE21140	0.401137	1.3884e-05	0.000596607	1336.12	1336.12	0.133612	0.0001	3.12585	-4.85749
AT4TE33295	0.401137	1.38841e-05	0.000596607	1336.1	1336.1	0.133612	0.000100002	3.12584	-4.85748
AT3TE42415	0.396664	9.33644e-06	0.000443896	1321.21	1321.21	0.132121	0.0001	3.12097	-5.02982
AT5TE39915	0.396664	9.33644e-06	0.000443896	1321.21	1321.21	0.132121	0.0001	3.12097	-5.02982
AT1TE54250	0.396664	9.33644e-06	0.000443896	1321.21	1321.21	0.132121	0.0001	3.12097	-5.02982
AT3TE32785	0.396664	9.33644e-06	0.000443896	1321.21	1321.21	0.132121	0.0001	3.12097	-5.02982
AT4TE09955	0.396664	9.33644e-06	0.000443896	1321.21	1321.21	0.132121	0.0001	3.12097	-5.02982
AT3TE55330	0.39167	2.42616e-06	0.000201556	1304.57	1304.57	0.130457	0.0001	3.11547	-5.61508
AT4TE08120	0.389218	3.97397e-05	0.00131307	1296.39	1296.39	0.129639	0.0001	3.11274	-4.40078
AT3TE47805	0.389218	3.97397e-05	0.00131307	1296.39	1296.39	0.129639	0.0001	3.11274	-4.40078
AT4TE39580	0.389218	3.97397e-05	0.00131307	1296.39	1296.39	0.129639	0.0001	3.11274	-4.40078
AT5TE91840	0.389218	3.97397e-05	0.00131307	1296.39	1296.39	0.129639	0.0001	3.11274	-4.40078
AT1TE53035	0.389218	3.97397e-05	0.00131307	1296.39	1296.39	0.129639	0.0001	3.11274	-4.40078
AT3TE49170	0.389218	3.97397e-05	0.00131307	1296.39	1296.39	0.129639	0.0001	3.11274	-4.40078
AT3TE82140	0.384746	2.08906e-06	0.00017522	1281.49	1281.49	0.128149	0.0001	3.10771	-5.68005
AT5TE61080	0.384746	2.08906e-06	0.00017522	1281.49	1281.49	0.128149	0.0001	3.10771	-5.68005
AT4TE20670	0.384746	2.08906e-06	0.00017522	1281.49	1281.49	0.128149	0.0001	3.10771	-5.68005
AT5TE64785	0.384746	2.08906e-06	0.00017522	1281.49	1281.49	0.128149	0.0001	3.10771	-5.68005
AT3TE52660	0.384746	2.08906e-06	0.00017522	1281.49	1281.49	0.128149	0.0001	3.10771	-5.68005
AT5TE62920	0.384746	2.08906e-06	0.00017522	1281.49	1281.49	0.128149	0.0001	3.10771	-5.68005
AT5TE52570	0.384746	2.08906e-06	0.00017522	1281.49	1281.49	0.128149	0.0001	3.10771	-5.68005
AT5TE41065	0.384746	2.08906e-06	0.00017522	1281.49	1281.49	0.128149	0.0001	3.10771	-5.68005
AT4TE06380	0.384746	2.08906e-06	0.00017522	1281.49	1281.49	0.128149	0.0001	3.10771	-5.68005
AT1TE51635	0.384397	2.0741e-06	0.00017522	1280.32	1280.32	0.128032	0.0001	3.10732	-5.68317
AT4TE21095	0.383622	0.0497825	0.7229	1277.69	1277.69	0.127774	0.000100004	3.10643	-1.30292
AT4TE25910	0.380274	2.70703e-05	0.000987705	1266.58	1266.58	0.126658	0.0001	3.10263	-4.56751
AT5TE35500	0.380274	2.70703e-05	0.000987705	1266.58	1266.58	0.126658	0.0001	3.10263	-4.56751
AT3TE61085	0.380274	2.70703e-05	0.000987705	1266.58	1266.58	0.126658	0.0001	3.10263	-4.56751
AT1TE35130	0.380274	2.70703e-05	0.000987705	1266.58	1266.58	0.126658	0.0001	3.10263	-4.56751
AT4TE04675	0.380274	2.70703e-05	0.000987705	1266.58	1266.58	0.126658	0.0001	3.10263	-4.56751
AT5TE49765	0.380274	2.70703e-05	0.000987705	1266.58	1266.58	0.126658	0.0001	3.10263	-4.56751
AT1TE52040	0.380274	2.70703e-05	0.000987705	1266.58	1266.58	0.126658	0.0001	3.10263	-4.56751
AT4TE11245	0.380274	2.70703e-05	0.000987705	1266.58	1266.58	0.126658	0.0001	3.10263	-4.56751
AT3TE54525	0.380274	2.70703e-05	0.000987705	1266.58	1266.58	0.126658	0.0001	3.10263	-4.56751
AT1TE46430	0.380274	2.70703e-05	0.000987705	1266.58	1266.58	0.126658	0.0001	3.10263	-4.56751
AT4TE16910	0.363828	5.99179e-06	0.000353619	1211.76	1211.76	0.121176	0.0001	3.08342	-5.22244
AT3TE47195	0.347712	2.71715e-06	0.000207909	1158.04	1158.04	0.115804	0.0001	3.06372	-5.56589
AT5TE50470	0.335772	9.6588e-06	0.000443896	1118.24	1118.24	0.111824	0.0001	3.04854	-5.01508
AT5TE53975	0.33557	6.3913e-06	0.000353619	1117.57	1117.57	0.111757	0.0001	3.04827	-5.19441
AT1TE51020	1.03428	0.00150475	0.0422056	1097	1097	0.344446	0.000313988	3.04021	-2.82254
AT3TE49535	0.328314	7.63659e-06	0.000389923	1093.38	1093.38	0.109338	0.0001	3.03877	-5.1171
AT3TE92030	0.327615	3.04627e-06	0.00022298	1091.05	1091.05	0.109105	0.0001	3.03785	-5.51623
AT1TE51370	0.325388	3.3845e-06	0.00022298	1083.63	1083.63	0.108363	0.0001	3.03488	-5.4705
AT5TE45800	0.324902	1.86422e-05	0.000725965	1082.01	1082.01	0.108201	0.0001	3.03423	-4.7295
AT4TE15375	0.324902	1.86422e-05	0.000725965	1082.01	1082.01	0.108201	0.0001	3.03423	-4.7295
AT1TE73835	0.324902	1.86422e-05	0.000725965	1082.01	1082.01	0.108201	0.0001	3.03423	-4.7295
AT4TE19565	0.324902	1.86422e-05	0.000725965	1082.01	1082.01	0.108201	0.0001	3.03423	-4.7295
AT3TE64690	0.324902	1.86422e-05	0.000725965	1082.01	1082.01	0.108201	0.0001	3.03423	-4.7295
AT3TE47515	0.324902	1.86422e-05	0.000725965	1082.01	1082.01	0.108201	0.0001	3.03423	-4.7295
AT1TE40075	0.324902	1.86422e-05	0.000725965	1082.01	1082.01	0.108201	0.0001	3.03423	-4.7295
AT5TE93075	0.324902	1.86422e-05	0.000725965	1082.01	1082.01	0.108201	0.0001	3.03423	-4.7295
AT4TE34565	0.324902	1.86422e-05	0.000725965	1082.01	1082.01	0.108201	0.0001	3.03423	-4.7295
AT3TE63095	0.324902	1.86422e-05	0.000725965	1082.01	1082.01	0.108201	0.0001	3.03423	-4.7295
AT2TE46725	0.324902	1.86422e-05	0.000725965	1082.01	1082.01	0.108201	0.0001	3.03423	-4.7295
AT5TE54530	0.324902	1.86422e-05	0.000725965	1082.01	1082.01	0.108201	0.0001	3.03423	-4.7295
AT4TE31165	0.319835	1.63571e-05	0.000685974	1065.12	1065.12	0.106512	0.0001	3.0274	-4.78629
AT3TE44235	0.313664	2.56891e-06	0.000204737	1044.55	1044.55	0.104455	0.0001	3.01893	-5.59025
AT1TE52075	0.312984	6.72942e-06	0.000353619	1042.28	1042.28	0.104228	0.0001	3.01798	-5.17202
AT5TE52735	0.312984	6.72942e-06	0.000353619	1042.28	1042.28	0.104228	0.0001	3.01798	-5.17202
AT5TE52980	0.312984	6.72942e-06	0.000353619	1042.28	1042.28	0.104228	0.0001	3.01798	-5.17202
AT5TE53885	0.312984	6.72942e-06	0.000353619	1042.28	1042.28	0.104228	0.0001	3.01798	-5.17202
AT1TE50935	0.312984	6.72942e-06	0.000353619	1042.28	1042.28	0.104228	0.0001	3.01798	-5.17202
AT3TE42470	0.312984	6.72942e-06	0.000353619	1042.28	1042.28	0.104228	0.0001	3.01798	-5.17202
AT4TE15640	0.312984	6.72942e-06	0.000353619	1042.28	1042.28	0.104228	0.0001	3.01798	-5.17202
AT4TE74020	0.312984	6.72942e-06	0.000353619	1042.28	1042.28	0.104228	0.0001	3.01798	-5.17202
AT1TE93295	0.312984	6.72942e-06	0.000353619	1042.28	1042.28	0.104228	0.0001	3.01798	-5.17202
AT5TE44280	0.312984	6.72942e-06	0.000353619	1042.28	1042.28	0.104228	0.0001	3.01798	-5.17202
AT4TE32000	0.312984	6.72942e-06	0.000353619	1042.28	1042.28	0.104228	0.0001	3.01798	-5.17202
AT4TE00225	0.312984	6.72942e-06	0.000353619	1042.28	1042.28	0.104228	0.0001	3.01798	-5.17202
AT2TE57770	0.312984	6.72942e-06	0.000353619	1042.28	1042.28	0.104228	0.0001	3.01798	-5.17202
AT1TE39660	0.312984	6.72942e-06	0.000353619	1042.28	1042.28	0.104228	0.0001	3.01798	-5.17202
AT1TE56615	0.312984	6.72942e-06	0.000353619	1042.28	1042.28	0.104228	0.0001	3.01798	-5.17202
AT1TE63910	0.312984	6.72942e-06	0.000353619	1042.28	1042.28	0.104228	0.0001	3.01798	-5.17202
AT5TE43700	0.312984	6.72942e-06	0.000353619	1042.28	1042.28	0.104228	0.0001	3.01798	-5.17202
AT4TE35215	0.312984	6.72942e-06	0.000353619	1042.28	1042.28	0.104228	0.0001	3.01798	-5.17202
AT3TE62270	0.312984	6.72942e-06	0.000353619	1042.28	1042.28	0.104228	0.0001	3.01798	-5.17202
AT3TE59685	0.312984	6.72942e-06	0.000353619	1042.28	1042.28	0.104228	0.0001	3.01798	-5.17202
AT5TE41435	0.308512	3.5276e-06	0.00022298	1027.37	1027.37	0.102737	0.0001	3.01173	-5.45252
AT2TE43870	0.308512	3.5276e-06	0.00022298	1027.37	1027.37	0.102737	0.0001	3.01173	-5.45252
AT1TE10565	0.308512	3.5276e-06	0.00022298	1027.37	1027.37	0.102737	0.0001	3.01173	-5.45252
AT5TE43920	0.308512	3.5276e-06	0.00022298	1027.37	1027.37	0.102737	0.0001	3.01173	-5.45252
AT5TE35705	0.308512	3.5276e-06	0.00022298	1027.37	1027.37	0.102737	0.0001	3.01173	-5.45252
AT4TE09780	0.308512	3.5276e-06	0.00022298	1027.37	1027.37	0.102737	0.0001	3.01173	-5.45252
AT3TE39270	0.308512	3.5276e-06	0.00022298	1027.37	1027.37	0.102737	0.0001	3.01173	-5.45252
AT5TE44130	0.308512	3.5276e-06	0.00022298	1027.37	1027.37	0.102737	0.0001	3.01173	-5.45252
AT4TE12695	0.308512	3.5276e-06	0.00022298	1027.37	1027.37	0.102737	0.0001	3.01173	-5.45252
AT1TE62415	0.308512	3.5276e-06	0.00022298	1027.37	1027.37	0.102737	0.0001	3.01173	-5.45252
AT1TE43230	0.308512	3.5276e-06	0.00022298	1027.37	1027.37	0.102737	0.0001	3.01173	-5.45252
AT3TE43365	0.308512	3.5276e-06	0.00022298	1027.37	1027.37	0.102737	0.0001	3.01173	-5.45252
AT1TE59280	0.308512	3.5276e-06	0.00022298	1027.37	1027.37	0.102737	0.0001	3.01173	-5.45252
AT2TE56530	0.308512	3.5276e-06	0.00022298	1027.37	1027.37	0.102737	0.0001	3.01173	-5.45252
AT3TE50835	0.308512	3.5276e-06	0.00022298	1027.37	1027.37	0.102737	0.0001	3.01173	-5.45252
AT1TE45480	0.308512	3.5276e-06	0.00022298	1027.37	1027.37	0.102737	0.0001	3.01173	-5.45252
AT5TE49425	0.308512	3.5276e-06	0.00022298	1027.37	1027.37	0.102737	0.0001	3.01173	-5.45252
AT3TE66225	0.308512	3.5276e-06	0.00022298	1027.37	1027.37	0.102737	0.0001	3.01173	-5.45252
AT1TE54405	0.308512	3.5276e-06	0.00022298	1027.37	1027.37	0.102737	0.0001	3.01173	-5.45252
AT4TE14990	0.307268	1.9052e-09	6.05109e-06	1023.23	1023.23	0.102323	0.0001	3.00997	-8.72006
AT4TE33685	0.306144	0.000700795	0.0198475	1019.48	1019.48	0.101948	0.0001	3.00838	-3.15441
AT4TE34430	0.282024	4.2199e-06	0.000261065	939.08	939.08	0.093908	0.0001	2.9727	-5.3747
AT5TE45235	0.279291	0.000214758	0.00626532	929.972	929.972	0.0929971	0.0001	2.96847	-3.66805
AT4TE23955	0.273817	5.05153e-05	0.00163808	911.725	911.725	0.0911724	0.0001	2.95986	-4.29658
AT5TE31910	0.263575	3.43333e-07	3.56535e-05	877.584	877.584	0.0877584	0.0001	2.94329	-6.46428
AT5TE83715	0.258205	6.92139e-05	0.00219547	859.683	859.683	0.0859683	0.0001	2.93434	-4.15981
AT5TE48980	0.255808	1.48007e-07	1.59391e-05	851.694	851.694	0.0851694	0.0001	2.93028	-6.82972
AT5TE40465	0.247281	5.61757e-08	6.20279e-06	823.271	823.271	0.0823271	0.0001	2.91554	-7.25045
AT4TE24090	0.239428	2.3389e-08	6.05109e-06	797.092	797.092	0.0797092	0.0001	2.90151	-7.63099
AT4TE19140	0.237875	0.00868947	0.224921	791.916	791.916	0.0791916	0.0001	2.89868	-2.06101
AT5TE49475	0.236749	4.19629e-08	6.05109e-06	788.165	788.165	0.0788165	0.0001	2.89662	-7.37713
AT1TE46050	0.236749	4.19629e-08	6.05109e-06	788.165	788.165	0.0788165	0.0001	2.89662	-7.37713
AT3TE66460	0.236749	4.19629e-08	6.05109e-06	788.165	788.165	0.0788165	0.0001	2.89662	-7.37713
AT5TE57620	0.236749	4.19629e-08	6.05109e-06	788.165	788.165	0.0788165	0.0001	2.89662	-7.37713
AT5TE46455	0.236749	4.19629e-08	6.05109e-06	788.165	788.165	0.0788165	0.0001	2.89662	-7.37713
AT1TE50260	0.236749	4.19629e-08	6.05109e-06	788.165	788.165	0.0788165	0.0001	2.89662	-7.37713
AT5TE42930	0.236749	4.19629e-08	6.05109e-06	788.165	788.165	0.0788165	0.0001	2.89662	-7.37713
AT2TE09315	0.236749	4.19629e-08	6.05109e-06	788.165	788.165	0.0788165	0.0001	2.89662	-7.37713
AT4TE23485	0.236749	4.19629e-08	6.05109e-06	788.165	788.165	0.0788165	0.0001	2.89662	-7.37713
AT4TE34860	0.236749	4.19629e-08	6.05109e-06	788.165	788.165	0.0788165	0.0001	2.89662	-7.37713
AT1TE45510	0.236749	4.19629e-08	6.05109e-06	788.165	788.165	0.0788165	0.0001	2.89662	-7.37713
AT3TE52605	0.236749	4.19629e-08	6.05109e-06	788.165	788.165	0.0788165	0.0001	2.89662	-7.37713
AT5TE38065	0.236749	4.19629e-08	6.05109e-06	788.165	788.165	0.0788165	0.0001	2.89662	-7.37713
AT1TE46480	0.236749	4.19629e-08	6.05109e-06	788.165	788.165	0.0788165	0.0001	2.89662	-7.37713
AT5TE37530	0.236749	4.19629e-08	6.05109e-06	788.165	788.165	0.0788165	0.0001	2.89662	-7.37713
AT1TE61465	0.236749	4.19629e-08	6.05109e-06	788.165	788.165	0.0788165	0.0001	2.89662	-7.37713
AT1TE07750	0.236749	4.19629e-08	6.05109e-06	788.165	788.165	0.0788165	0.0001	2.89662	-7.37713
AT3TE94200	0.236749	4.19629e-08	6.05109e-06	788.165	788.165	0.0788165	0.0001	2.89662	-7.37713
AT5TE37835	0.236749	4.19629e-08	6.05109e-06	788.165	788.165	0.0788165	0.0001	2.89662	-7.37713
AT5TE50590	0.236749	4.19629e-08	6.05109e-06	788.165	788.165	0.0788165	0.0001	2.89662	-7.37713
AT1TE93515	0.236749	4.19629e-08	6.05109e-06	788.165	788.165	0.0788165	0.0001	2.89662	-7.37713
AT2TE71745	0.236749	4.19629e-08	6.05109e-06	788.165	788.165	0.0788165	0.0001	2.89662	-7.37713
AT4TE28235	0.236749	4.19629e-08	6.05109e-06	788.165	788.165	0.0788165	0.0001	2.89662	-7.37713
AT2TE02600	0.236749	4.19629e-08	6.05109e-06	788.165	788.165	0.0788165	0.0001	2.89662	-7.37713
AT3TE36770	0.236749	4.19629e-08	6.05109e-06	788.165	788.165	0.0788165	0.0001	2.89662	-7.37713
AT4TE22395	0.236749	4.19629e-08	6.05109e-06	788.165	788.165	0.0788165	0.0001	2.89662	-7.37713
AT3TE43220	0.236749	4.19629e-08	6.05109e-06	788.165	788.165	0.0788165	0.0001	2.89662	-7.37713
AT4TE58715	0.236749	4.19629e-08	6.05109e-06	788.165	788.165	0.0788165	0.0001	2.89662	-7.37713
AT1TE93405	0.236749	4.19629e-08	6.05109e-06	788.165	788.165	0.0788165	0.0001	2.89662	-7.37713
AT2TE63585	0.236749	4.19629e-08	6.05109e-06	788.165	788.165	0.0788165	0.0001	2.89662	-7.37713
AT5TE65870	0.236749	4.19629e-08	6.05109e-06	788.165	788.165	0.0788165	0.0001	2.89662	-7.37713
AT1TE43810	0.236749	4.19629e-08	6.05109e-06	788.165	788.165	0.0788165	0.0001	2.89662	-7.37713
AT3TE47545	0.236749	4.19629e-08	6.05109e-06	788.165	788.165	0.0788165	0.0001	2.89662	-7.37713
AT1TE31935	0.236749	4.19629e-08	6.05109e-06	788.165	788.165	0.0788165	0.0001	2.89662	-7.37713
AT1TE68335	0.236749	4.19629e-08	6.05109e-06	788.165	788.165	0.0788165	0.0001	2.89662	-7.37713
AT3TE75110	0.236749	4.19629e-08	6.05109e-06	788.165	788.165	0.0788165	0.0001	2.89662	-7.37713
AT5TE65020	0.236749	4.19629e-08	6.05109e-06	788.165	788.165	0.0788165	0.0001	2.89662	-7.37713
AT5TE95120	0.236749	4.19629e-08	6.05109e-06	788.165	788.165	0.0788165	0.0001	2.89662	-7.37713
AT5TE69860	0.236749	4.19629e-08	6.05109e-06	788.165	788.165	0.0788165	0.0001	2.89662	-7.37713
AT3TE04470	0.236749	4.19629e-08	6.05109e-06	788.165	788.165	0.0788165	0.0001	2.89662	-7.37713
AT2TE71060	0.236749	4.19629e-08	6.05109e-06	788.165	788.165	0.0788165	0.0001	2.89662	-7.37713
AT3TE42940	0.236749	4.19629e-08	6.05109e-06	788.165	788.165	0.0788165	0.0001	2.89662	-7.37713
AT5TE66920	0.236749	4.19629e-08	6.05109e-06	788.165	788.165	0.0788165	0.0001	2.89662	-7.37713
AT4TE09790	0.236749	4.19629e-08	6.05109e-06	788.165	788.165	0.0788165	0.0001	2.89662	-7.37713
AT5TE79785	0.236749	4.19629e-08	6.05109e-06	788.165	788.165	0.0788165	0.0001	2.89662	-7.37713
AT2TE01215	0.236749	4.19629e-08	6.05109e-06	788.165	788.165	0.0788165	0.0001	2.89662	-7.37713
AT5TE56215	0.236749	4.19629e-08	6.05109e-06	788.165	788.165	0.0788165	0.0001	2.89662	-7.37713
AT5TE43395	0.236749	4.19629e-08	6.05109e-06	788.165	788.165	0.0788165	0.0001	2.89662	-7.37713
AT3TE37085	0.236749	4.19629e-08	6.05109e-06	788.165	788.165	0.0788165	0.0001	2.89662	-7.37713
AT1TE41985	0.236749	4.19629e-08	6.05109e-06	788.165	788.165	0.0788165	0.0001	2.89662	-7.37713
AT1TE92540	0.236749	4.19629e-08	6.05109e-06	788.165	788.165	0.0788165	0.0001	2.89662	-7.37713
AT5TE35470	0.23675	4.20346e-08	6.05109e-06	787.132	787.132	0.0788165	0.000100131	2.89605	-7.37639
AT5TE55140	0.23079	1.83361e-05	0.000725965	768.301	768.301	0.0768301	0.0001	2.88553	-4.73669
AT5TE44190	0.222553	2.44976e-05	0.000945541	740.843	740.843	0.0740843	0.0001	2.86973	-4.61088
AT3TE49140	0.164988	0.0459417	0.7229	548.958	548.958	0.0548958	0.0001	2.73954	-1.33779
AT4TE21245	0.148611	7.71418e-05	0.00239469	494.37	494.37	0.049437	0.0001	2.69405	-4.11271
AT5TE51905	0.148597	0.0456902	0.7229	494.164	494.164	0.0494322	0.000100032	2.69387	-1.34018
AT5TE41550	0.554884	0.0448791	0.7229	383.543	383.543	0.18448	0.00048099	2.58381	-1.34796
AT4TE16385	7.93345	0.00442292	0.12019	180.402	180.402	2.6299	0.014578	2.25624	-2.35429
AT3TE61305	1.11536	0.0196092	0.457357	78.3482	78.3482	0.3671	0.00468549	1.89403	-1.70754
AT5TE38485	0.395386	0.036086	0.707891	35.1412	35.1412	0.128149	0.00364668	1.54582	-1.44266
AT2TE09865	0.61768	0.0425688	0.7229	30.2072	30.2072	0.199296	0.00659762	1.48011	-1.37091
AT1TE43225	1.72555	0.0314399	0.652977	21.0532	21.0532	0.549101	0.0260817	1.32332	-1.50252
AT5TE43520	55.4266	0.00329381	0.0909239	19.2397	19.2397	17.5627	0.912836	1.2842	-2.4823
AT5TE38480	1.67258	0.0336524	0.674325	18.7251	18.7251	0.529261	0.0282649	1.27242	-1.47298
AT5TE37490	1.45782	0.0383168	0.7229	18.0249	18.0249	0.460397	0.0255423	1.25587	-1.41661
AT5TE45905	1.38953	0.0398748	0.7229	17.1337	17.1337	0.437635	0.0255423	1.23385	-1.3993
AT5TE38725	0.999273	0.0468983	0.7229	15.6776	15.6776	0.313119	0.0199723	1.19528	-1.32884
AT1TE53870	1.46864	0.0388727	0.7229	14.2759	14.2759	0.457499	0.0320468	1.1546	-1.41036
AT5TE42255	1.2929	0.0441686	0.7229	14.2475	14.2475	0.402703	0.0282649	1.15374	-1.35489
AT5TE07520	1.44158	0.0418636	0.7229	13.9945	13.9945	0.448478	0.0320468	1.14596	-1.37816
AT1TE49330	1.36187	0.0470577	0.7229	13.9756	13.9756	0.423642	0.030313	1.14537	-1.32737
AT2TE64130	1.08881	0.046262	0.7229	13.2093	13.2093	0.337396	0.0255423	1.12088	-1.33478
AT1TE51980	1.0769	0.0472805	0.7229	13.0537	13.0537	0.333423	0.0255423	1.11574	-1.32532
AT3TE51795	1.07242	0.047391	0.7229	12.9954	12.9954	0.331932	0.0255423	1.11379	-1.3243
AT3TE59300	1.06498	0.0483216	0.7229	12.8982	12.8982	0.32945	0.0255423	1.11053	-1.31586
AT3TE48110	1.28595	0.0447386	0.7229	12.6897	12.6897	0.397338	0.0313118	1.10345	-1.34932
AT3TE41650	1.15072	0.0456839	0.7229	12.5707	12.5707	0.355309	0.0282649	1.09936	-1.34024
AT4TE13850	1.27668	0.0458695	0.7229	12.2794	12.2794	0.393515	0.0320468	1.08918	-1.33848
AT3TE50565	1.00066	0.0497978	0.7229	12.0589	12.0589	0.308012	0.0255423	1.08131	-1.30279
AT4TE17070	1.43083	0.0463462	0.7229	11.9316	11.9316	0.44006	0.0368821	1.0767	-1.33399
AT3TE49055	1.9978	0.0415221	0.7229	9.40622	9.40622	0.601938	0.0639937	0.973415	-1.38172
AT5TE51685	2.72627	0.01677	0.400987	9.38005	9.38005	0.821208	0.0875483	0.972205	-1.77547
AT5TE44710	3.0338	0.0328668	0.666603	8.60816	8.60816	0.906016	0.105251	0.93491	-1.48324
AT3TE56700	11.3842	8.96025e-05	0.00274246	8.49383	8.49383	3.39503	0.399705	0.929103	-4.04768
AT1TE51960	2.9965	0.0042167	0.114945	7.77563	7.77563	0.885014	0.113819	0.890736	-2.37503
AT2TE44620	2.72907	0.0420567	0.7229	6.99242	6.99242	0.79587	0.113819	0.844628	-1.37616
AT5TE44670	7.19959	0.0400847	0.7229	6.70598	6.70598	2.08843	0.311429	0.826462	-1.39702
AT5TE41895	1.27937	0.0462913	0.7229	6.62359	6.62359	0.370518	0.0559391	0.821093	-1.3345
AT5TE40330	1.34389	0.0179837	0.427444	6.49787	6.49787	0.388219	0.0597456	0.812771	-1.74512
AT1TE46095	3.11098	0.0151159	0.367884	6.24952	6.24952	0.893951	0.143043	0.795846	-1.82057
AT5TE45055	2.80597	0.0196699	0.457547	6.20591	6.20591	0.805524	0.129799	0.792806	-1.7062
AT4TE08980	10.7311	0.0457011	0.7229	6.10721	6.10721	3.07374	0.503297	0.785843	-1.34007
AT4TE16390	14.2206	0.0141195	0.344998	6.09103	6.09103	4.07172	0.668479	0.784691	-1.85018
AT2TE13145	4.23429	0.0101479	0.261121	5.96517	5.96517	1.20879	0.202641	0.775623	-1.99362
AT1TE73425	1.70569	0.00545839	0.145163	5.63792	5.63792	0.48291	0.085654	0.751119	-2.26294
AT1TE57200	3.22601	0.0413268	0.7229	5.52892	5.52892	0.910632	0.164704	0.74264	-1.38377
AT3TE57685	5.07085	0.0315411	0.653522	5.514	5.514	1.4308	0.259485	0.741467	-1.50112
AT4TE10000	2.85259	0.0481331	0.7229	5.44784	5.44784	0.803392	0.14747	0.736224	-1.31756
AT1TE39515	2.02577	0.0417494	0.7229	5.41406	5.41406	0.569979	0.105278	0.733523	-1.37935
AT5TE40275	3.63963	0.0207526	0.476382	5.38041	5.38041	1.02306	0.190146	0.730816	-1.68293
AT4TE10185	4.31396	0.013164	0.327603	5.29048	5.29048	1.20939	0.228597	0.723495	-1.88061
AT1TE51855	1.84951	0.0050821	0.136404	5.24127	5.24127	0.517724	0.0987785	0.719436	-2.29396
AT4TE20915	2.82734	0.0187316	0.441609	5.19948	5.19948	0.790425	0.15202	0.71596	-1.72743
AT1TE49300	2.75496	0.0240607	0.536781	5.14066	5.14066	0.768773	0.149548	0.711019	-1.61869
AT1TE46765	5.3001	0.0116826	0.295383	5.08437	5.08437	1.47633	0.290367	0.706237	-1.93246
AT3TE61455	2.72917	0.041481	0.7229	5.01531	5.01531	0.758489	0.151235	0.700298	-1.38215
AT1TE52105	5.32054	0.00570263	0.15074	4.967	4.967	1.47629	0.29722	0.696094	-2.24392
AT1TE45735	2.41213	0.0151447	0.367884	4.88702	4.88702	0.667465	0.136579	0.689044	-1.81974
AT2TE24335	3.25927	0.0312319	0.65176	4.84095	4.84095	0.900422	0.186001	0.684931	-1.5054
AT3TE60310	2.05855	0.0126723	0.316735	4.83484	4.83484	0.568581	0.117601	0.684382	-1.89714
AT4TE18020	1.9516	0.030609	0.644934	4.71552	4.71552	0.536715	0.113819	0.673529	-1.51415
AT3TE60635	4.84323	0.0298491	0.639739	4.70447	4.70447	1.3314	0.283008	0.672511	-1.52507
AT5TE55270	3.457	0.0265293	0.579988	4.70192	4.70192	0.950237	0.202095	0.672276	-1.57627
AT3TE44210	3.92907	0.0252665	0.556565	4.66181	4.66181	1.07837	0.23132	0.668555	-1.59745
AT4TE15945	5.02284	0.0366035	0.715901	4.54211	4.54211	1.37218	0.302102	0.657257	-1.43648
AT3TE35065	20.832	0.0417485	0.7229	4.41748	4.41748	5.66222	1.28178	0.645175	-1.37936
AT2TE00075	4.81183	0.0322691	0.663876	4.32767	4.32767	1.30288	0.301059	0.636254	-1.49121
AT1TE21785	8.68309	0.0074233	0.193873	4.27613	4.27613	2.34579	0.548577	0.631051	-2.1294
AT3TE54815	4.57467	0.0136573	0.335584	4.26245	4.26245	1.23512	0.289768	0.629659	-1.86464
AT4TE16400	3.30919	0.0056173	0.148935	4.21948	4.21948	0.891728	0.211336	0.625258	-2.25047
AT1TE62470	3.58823	0.0451486	0.7229	4.19445	4.19445	0.965815	0.23026	0.622675	-1.34536
AT5TE41485	5.9361	0.044081	0.7229	4.15971	4.15971	1.59521	0.38349	0.619063	-1.35575
AT1TE58505	2.6261	0.0415111	0.7229	4.11289	4.11289	0.70416	0.171208	0.614147	-1.38184
AT4TE33435	7.06116	0.0191867	0.4487	4.05366	4.05366	1.88797	0.465746	0.607847	-1.717
AT3TE53885	1.29517	0.000359886	0.0103607	4.04031	4.04031	0.346069	0.085654	0.606415	-3.44383
AT3TE43605	3.89192	0.0389124	0.7229	3.99955	3.99955	1.03782	0.259485	0.602012	-1.40991
AT5TE60210	2.21735	0.0321997	0.663876	3.94077	3.94077	0.58952	0.149595	0.595581	-1.49215
AT5TE44770	2.61091	0.00136128	0.0383047	3.94053	3.94053	0.694148	0.176156	0.595555	-2.86605
AT5TE38650	4.29197	0.0115003	0.291619	3.92104	3.92104	1.13994	0.290722	0.593402	-1.93929
AT3TE55195	1.82732	0.0112182	0.285296	3.86482	3.86482	0.483902	0.125207	0.587129	-1.95008
AT3TE51150	5.2146	0.0369406	0.71955	3.84033	3.84033	1.37909	0.359107	0.584369	-1.4325
AT5TE48150	3.22399	0.00528571	0.141433	3.83881	3.83881	0.852572	0.222093	0.584197	-2.2769
AT3TE42075	3.86041	0.0137579	0.337107	3.82334	3.82334	1.02002	0.266787	0.582443	-1.86145
AT4TE08960	2.09233	0.0235177	0.528723	3.78469	3.78469	0.551678	0.145766	0.57803	-1.62861
AT1TE78470	4.66058	0.0101787	0.261142	3.75689	3.75689	1.22694	0.326585	0.574828	-1.99231
AT2TE59610	2.03778	0.0212842	0.486027	3.74863	3.74863	0.536215	0.143043	0.573872	-1.67194
AT4TE15950	8.57582	0.0289668	0.630117	3.7163	3.7163	2.25249	0.606112	0.570111	-1.5381
AT2TE00500	1.19739	0.00180051	0.0501785	3.65978	3.65978	0.313475	0.085654	0.563455	-2.7446
AT4TE14460	2.78229	0.0304417	0.64336	3.65174	3.65174	0.728058	0.199373	0.5625	-1.51653
AT3TE07850	1.19291	0.0336023	0.674325	3.64238	3.64238	0.311984	0.085654	0.561385	-1.47363
AT5TE44370	2.76649	0.0239136	0.534868	3.62887	3.62887	0.722943	0.19922	0.559772	-1.62135
AT4TE16570	4.04779	0.000548891	0.0156983	3.60994	3.60994	1.05658	0.292686	0.5575	-3.26051
AT2TE57560	1.17652	0.0468811	0.7229	3.57859	3.57859	0.306521	0.085654	0.553712	-1.329
AT5TE51200	1.16908	0.0161235	0.388523	3.54961	3.54961	0.304039	0.085654	0.550181	-1.79254
AT1TE44660	1.98313	0.03598	0.707891	3.53496	3.53496	0.515276	0.145766	0.548385	-1.44394
AT3TE55355	3.32275	0.0415809	0.7229	3.5231	3.5231	0.862709	0.244872	0.546925	-1.38111
AT5TE52585	1.58922	0.0228629	0.518008	3.50456	3.50456	0.412139	0.117601	0.544634	-1.64087
AT5TE40065	3.33186	0.0357487	0.70551	3.48671	3.48671	0.863084	0.247535	0.542416	-1.44674
AT4TE16980	4.10935	0.0242635	0.538552	3.4134	3.4134	1.05941	0.310369	0.533187	-1.61505
AT5TE46260	4.26783	0.0326482	0.666603	3.39922	3.39922	1.09923	0.323378	0.531379	-1.48614
AT4TE14490	1.12707	0.0444468	0.7229	3.38612	3.38612	0.290035	0.085654	0.529703	-1.35216
AT5TE43670	1.87337	0.0447509	0.7229	3.36567	3.36567	0.48142	0.143038	0.527071	-1.3492
AT5TE46355	2.24385	0.035187	0.697582	3.36122	3.36122	0.57645	0.1715	0.526497	-1.45362
AT4TE15235	2.77684	0.0443554	0.7229	3.35164	3.35164	0.712908	0.212704	0.525257	-1.35305
AT3TE57575	1.9183	0.0432559	0.7229	3.34431	3.34431	0.492244	0.147189	0.524306	-1.36395
AT3TE48365	4.35433	0.0420677	0.7229	3.3086	3.3086	1.11457	0.336871	0.519644	-1.37605
AT3TE37110	5.59111	0.0353336	0.698901	3.29054	3.29054	1.42933	0.434375	0.517267	-1.45181
AT3TE53690	6.41087	0.032189	0.663876	3.24346	3.24346	1.63337	0.503588	0.511009	-1.49229
AT5TE35220	5.65101	0.0310598	0.649724	3.24169	3.24169	1.43959	0.444085	0.510771	-1.5078
AT3TE54330	15.1617	0.00540512	0.144186	3.21911	3.21911	3.85604	1.19786	0.507736	-2.26719
AT5TE42680	5.20594	0.0457939	0.7229	3.19195	3.19195	1.32135	0.413963	0.504055	-1.33919
AT5TE43360	4.67642	0.0297558	0.639609	3.17683	3.17683	1.1856	0.373204	0.501994	-1.52643
AT2TE51870	1.06578	0.0466891	0.7229	3.14762	3.14762	0.269607	0.085654	0.497983	-1.33078
AT3TE53995	3.84804	0.0304606	0.64336	3.14691	3.14691	0.973369	0.30931	0.497884	-1.51626
AT3TE94195	11.9506	0.00174112	0.0486787	3.14438	3.14438	3.02235	0.961192	0.497535	-2.75917
AT1TE08240	3.01729	0.024336	0.53879	3.14251	3.14251	0.762972	0.242791	0.497276	-1.61375
AT3TE60245	1.72596	0.0134465	0.332276	3.13124	3.13124	0.43606	0.139261	0.495716	-1.87139
AT4TE09075	2.69757	0.0415193	0.7229	3.11885	3.11885	0.680878	0.218311	0.493994	-1.38175
AT2TE19005	5.65146	0.0394636	0.7229	3.11406	3.11406	1.42592	0.457898	0.493328	-1.4038
AT2TE09375	3.39145	0.0197536	0.458272	3.09917	3.09917	0.8547	0.275783	0.491245	-1.70435
AT4TE18330	3.73945	0.023164	0.523471	3.08775	3.08775	0.941553	0.304932	0.489642	-1.63519
AT5TE45000	2.39758	0.0403386	0.7229	3.08505	3.08505	0.603555	0.195639	0.489262	-1.39428
AT1TE39380	1.12464	0.0421011	0.7229	3.06245	3.06245	0.2826	0.092279	0.486069	-1.37571
AT4TE18610	1.35175	0.0302383	0.643339	3.05578	3.05578	0.339486	0.111096	0.485122	-1.51944
AT1TE52570	1.34995	0.00367899	0.100601	3.05038	3.05038	0.338887	0.111096	0.484355	-2.43427
AT3TE57835	2.45731	0.0203863	0.469208	3.04137	3.04137	0.616423	0.202679	0.483069	-1.69066
AT4TE40685	3.41978	0.0285998	0.62369	3.03495	3.03495	0.857414	0.282514	0.482151	-1.54364
AT3TE35250	5.10805	0.00778195	0.202633	3.01493	3.01493	1.2786	0.424088	0.479277	-2.10891
AT1TE58075	2.49488	0.0167787	0.400987	2.97816	2.97816	0.62258	0.209049	0.473948	-1.77524
AT1TE56990	2.28435	0.0448273	0.7229	2.94803	2.94803	0.568581	0.192868	0.469532	-1.34846
AT1TE32935	5.21207	0.0297662	0.639609	2.94582	2.94582	1.29705	0.440303	0.469206	-1.52628
AT3TE29990	3.73386	0.042362	0.7229	2.94099	2.94099	0.928807	0.315814	0.468493	-1.37302
AT4TE09310	3.70226	0.00471248	0.127266	2.91272	2.91272	0.918683	0.315404	0.464299	-2.32675
AT2TE26910	2.23713	0.0188187	0.442467	2.90986	2.90986	0.554984	0.190725	0.463872	-1.72541
AT1TE46645	2.33818	0.030183	0.643339	2.90923	2.90923	0.580021	0.199373	0.463778	-1.52024
AT1TE71905	2.15719	0.0436276	0.7229	2.90922	2.90922	0.535123	0.18394	0.463777	-1.36024
AT5TE43215	2.39894	0.043339	0.7229	2.88641	2.88641	0.593893	0.205755	0.460358	-1.36312
AT5TE34175	9.54414	0.0106068	0.271328	2.87514	2.87514	2.36041	0.820971	0.458659	-1.97442
AT4TE67490	7.06323	0.0328467	0.666603	2.868	2.868	1.74572	0.608689	0.45758	-1.48351
AT3TE53080	10.9237	0.0449274	0.7229	2.86219	2.86219	2.69844	0.942789	0.456698	-1.34749
AT1TE54480	8.81247	0.00340801	0.0937794	2.85647	2.85647	2.17579	0.761704	0.45583	-2.4675
AT3TE51325	3.97769	0.0294642	0.639343	2.84203	2.84203	0.980794	0.345103	0.453629	-1.53071
AT1TE57915	4.34097	0.0131822	0.327603	2.8108	2.8108	1.06728	0.379708	0.44883	-1.88001
AT5TE40110	1.63461	0.0482407	0.7229	2.80913	2.80913	0.401827	0.143043	0.448572	-1.31659
AT1TE36105	3.0469	0.0337047	0.674325	2.80293	2.80293	0.748568	0.267067	0.447612	-1.47231
AT2TE63125	5.52327	0.0329272	0.666603	2.79403	2.79403	1.35583	0.485259	0.446231	-1.48245
AT2TE09885	4.18483	0.000631815	0.0179522	2.7931	2.7931	1.02719	0.367758	0.446086	-3.19941
AT3TE59985	5.21478	0.0391823	0.7229	2.73221	2.73221	1.27251	0.465746	0.436514	-1.40691
AT4TE20975	44.9072	0.0224825	0.510716	2.7317	2.7317	10.9577	4.01133	0.436433	-1.64816
AT3TE54005	4.11668	0.00796517	0.206786	2.73133	2.73133	1.00447	0.367758	0.436374	-2.09881
AT3TE60280	38.5354	0.0345606	0.688292	2.72939	2.72939	9.40082	3.4443	0.436065	-1.46142
AT4TE15475	4.10462	0.0381449	0.7229	2.72811	2.72811	1.00121	0.366997	0.435862	-1.41856
AT5TE43275	10.342	0.0241718	0.537885	2.71376	2.71376	2.51908	0.928261	0.433572	-1.61669
AT1TE51700	2.24263	0.0463912	0.7229	2.71035	2.71035	0.546068	0.201475	0.433026	-1.33356
AT4TE21255	2.51031	0.0154	0.372116	2.71001	2.71001	0.611226	0.225544	0.432971	-1.81248
AT1TE45695	0.952549	0.033013	0.666603	2.70696	2.70696	0.231862	0.085654	0.432482	-1.48131
AT1TE52385	0.944847	0.0397686	0.7229	2.67699	2.67699	0.229295	0.085654	0.427647	-1.40046
AT5TE41455	2.59949	0.0326489	0.666603	2.66938	2.66938	0.630354	0.236142	0.42641	-1.48613
AT1TE73590	4.30366	0.0297697	0.639609	2.59857	2.59857	1.03591	0.398646	0.414734	-1.52623
AT1TE51105	10.7075	0.0136345	0.335584	2.59766	2.59766	2.57708	0.992079	0.414582	-1.86536
AT3TE50295	2.8845	0.0466115	0.7229	2.59365	2.59365	0.693944	0.267555	0.413911	-1.33151
AT5TE47895	3.40448	0.0310579	0.649724	2.58332	2.58332	0.818131	0.316697	0.412179	-1.50783
AT1TE66380	3.2299	0.043145	0.7229	2.57516	2.57516	0.77549	0.301142	0.410805	-1.36507
AT4TE20930	2.79898	0.0334567	0.674002	2.54391	2.54391	0.669728	0.263267	0.405503	-1.47552
AT3TE47975	7.06225	0.048703	0.7229	2.53767	2.53767	1.68865	0.665433	0.404435	-1.31244
AT3TE51350	3.85622	0.0124292	0.312449	2.52132	2.52132	0.920371	0.365036	0.401627	-1.90556
AT5TE50175	2.37124	0.00490172	0.131968	2.51584	2.51584	0.5656	0.224815	0.400683	-2.30965
AT1TE34000	0.896552	0.0151826	0.367884	2.48904	2.48904	0.213197	0.085654	0.396033	-1.81865
AT3TE51550	2.63581	0.0186865	0.441609	2.48405	2.48405	0.626424	0.252178	0.395161	-1.72847
AT5TE78780	5.50494	0.029557	0.639609	2.46458	2.46458	1.30534	0.529639	0.391743	-1.52934
AT4TE54935	1.44636	0.0443241	0.7229	2.46199	2.46199	0.342859	0.139261	0.391286	-1.35336
AT3TE66175	5.2793	0.00588106	0.15452	2.43558	2.43558	1.24755	0.512218	0.386602	-2.23054
AT2TE02205	0.88203	0.030313	0.643359	2.43253	2.43253	0.208356	0.085654	0.386058	-1.51837
AT1TE41350	14.6205	0.0256462	0.563507	2.42631	2.42631	3.45113	1.42238	0.384945	-1.59098
AT3TE50630	3.4103	0.0348541	0.692557	2.40204	2.40204	0.802624	0.334142	0.380581	-1.45775
AT2TE22495	2.93401	0.0465475	0.7229	2.36553	2.36553	0.687409	0.290594	0.373928	-1.3321
AT5TE41345	3.41607	0.00903104	0.23307	2.36508	2.36508	0.800306	0.338384	0.373847	-2.04426
AT1TE80170	1.10188	0.0429906	0.7229	2.30608	2.30608	0.256197	0.111096	0.362875	-1.36663
AT4TE09545	2.21741	0.0107471	0.274113	2.28775	2.28775	0.51432	0.224815	0.359408	-1.96871
AT3TE12270	1.12197	0.0232342	0.5237	2.28583	2.28583	0.26017	0.113819	0.359043	-1.63387
AT3TE53755	6.46216	0.0175167	0.417481	2.27588	2.27588	1.4965	0.65755	0.357149	-1.75655
AT1TE41565	1.37403	0.0199824	0.461129	2.20189	2.20189	0.314966	0.143043	0.342796	-1.69935
AT3TE16035	4.14452	0.0484102	0.7229	2.16845	2.16845	0.945486	0.436019	0.336149	-1.31506
AT4TE10345	58.2303	0.0403475	0.7229	2.13778	2.13778	13.2242	6.18593	0.329964	-1.39418
AT3TE43615	13.4084	0.0236379	0.53006	2.12051	2.12051	3.03718	1.43228	0.326441	-1.62639
AT3TE43020	3.22805	0.0218022	0.496555	2.11854	2.11854	0.730978	0.345039	0.326037	-1.6615
AT1TE51205	0.801323	0.00452652	0.122624	2.11845	2.11845	0.181454	0.085654	0.326018	-2.34424
AT3TE51980	0.907162	0.0328669	0.666603	2.11698	2.11698	0.205374	0.0970129	0.325717	-1.48324
AT1TE51265	0.000951386	0.0482168	0.7229	2.10971	2.10971	0.000215149	0.00010198	0.324223	-1.3168
AT5TE41070	0.922065	0.0300501	0.642468	2.08222	2.08222	0.207636	0.0997188	0.318526	-1.52215
AT1TE30195	3.58485	0.00351785	0.0964976	2.03903	2.03903	0.801749	0.393201	0.309424	-2.45372
