# Supplementary material for: Linker histones are fine-scale chromatin architects modulating developmental decisions in Arabidopsis
Source: Genome Biol. 2019 Aug 7;20:157. doi: 10.1186/s13059-019-1767-3 (PMC6685187; doi:10.1186/s13059-019-1767-3)
Supplement: Supplementary file 5 — Table S4. Gene expression in 3h1. Available as an Excel table. (XLSX 4453 kb) [file 13059_2019_1767_MOESM5_ESM.xlsx]

## Sheet: all_genes
Gene ID	Total counts	P-value (3h1 vs. wt)	FDR step up (3h1 vs. wt)	Ratio (3h1 vs. wt)	Fold change (3h1 vs. wt)	LSMean(3h1)	LSMean(wt)	log2ratio	log2pval	p0.05_FC1.5	p0.01_FC2
nuclear genes
AT1G01010	0.691555	0.00497365	0.284892	1.71888	1.71888	0.145734	0.0847844	0.235245	-2.30333	!
AT1G01020	0.559516	0.197619	0.666677	0.723658	-1.38187	0.0783021	0.108203	-0.140467	-0.70417
AT1G01030	0.613556	0.108113	0.5899	1.51894	1.51894	0.123326	0.0811922	0.181541	-0.966121
AT1G01040	6.9709	0.978187	0.995631	0.99669	-1.00332	1.15989	1.16374	-0.0014398	-0.00957796
AT1G01050	2.16921	0.975492	0.994957	0.996648	-1.00336	0.360928	0.362142	-0.00145835	-0.0107765
AT1G01060	0.298457	0.579469	0.856713	1.3547	1.3547	0.0572359	0.0422498	0.131845	-0.23697
AT1G01070	0.253537	0.842744	0.955902	0.904461	-1.10563	0.0401364	0.044376	-0.0436102	-0.0743042
AT1G01080	3.69476	0.0600708	0.532376	0.766203	-1.30514	0.534279	0.697307	-0.115656	-1.22134
AT1G01090	8.29112	0.0922247	0.575546	0.828621	-1.20682	1.25235	1.51136	-0.0816441	-1.03515
AT1G01100	9.80742	0.00444187	0.281022	0.876313	-1.14115	1.52682	1.74232	-0.0573409	-2.35243
AT1G01110	0.745296	0.545898	0.841981	1.24133	1.24133	0.137591	0.110841	0.093887	-0.262888
AT1G01120	2.20239	0.576205	0.854796	0.864081	-1.1573	0.3403	0.393829	-0.0634454	-0.239423
AT1G01130	0.181268	0.869158	0.964073	1.01394	1.01394	0.0304203	0.0300022	0.00601017	-0.0609012
AT1G01140	3.49981	0.17574	0.649389	1.1958	1.1958	0.635315	0.531287	0.0776603	-0.755129
AT1G01150	0.127871	0.391831	0.76543	1.70083	1.70083	0.0268419	0.0157817	0.230661	-0.406901
AT1G01160	1.4233	0.510206	0.825591	0.913813	-1.09432	0.226534	0.2479	-0.0391427	-0.292254
AT1G01170	3.78314	0.257502	0.699503	0.873416	-1.14493	0.587919	0.673126	-0.0587786	-0.58922
AT1G01180	1.00954	0.599885	0.863801	1.13839	1.13839	0.179145	0.157367	0.0562914	-0.221932
AT1G01190	0.417789	0.383031	0.760273	1.34081	1.34081	0.0797694	0.0594934	0.127368	-0.416766
AT1G01200	0.111569	0.843964	0.956466	0.86344	-1.15816	0.0172322	0.0199576	-0.0637678	-0.073676
AT1G01220	2.9917	0.271594	0.705853	1.11324	1.11324	0.525334	0.471897	0.0465883	-0.566081
AT1G01230	0.863015	0.529369	0.834188	0.807387	-1.23856	0.128507	0.159164	-0.0929182	-0.276241
AT1G01240	2.38086	0.264493	0.702646	1.17204	1.17204	0.428239	0.36538	0.0689409	-0.577587
AT1G01320	2.09757	0.601749	0.864904	0.935435	-1.06902	0.337932	0.361257	-0.0289863	-0.220585
AT1G01340	0.692324	0.0159573	0.39156	2.22348	2.22348	0.159183	0.0715918	0.347034	-1.79704	!
AT1G01350	1.03457	0.310063	0.724619	1.21411	1.21411	0.189103	0.155755	0.0842576	-0.50855
AT1G01360	1.04223	0.355397	0.74656	0.799158	-1.25132	0.154313	0.193095	-0.0973675	-0.449286
AT1G01370	0.266927	0.531869	0.835824	1.05001	1.05001	0.045573	0.0434026	0.0211926	-0.274195
AT1G01390	0.818103	0.103347	0.586002	1.55226	1.55226	0.165854	0.106847	0.190965	-0.985703
AT1G01500	2.03471	0.486685	0.814402	0.906785	-1.1028	0.32254	0.355696	-0.0424956	-0.312752
AT1G01510	4.60565	0.87963	0.96669	1.01325	1.01325	0.772662	0.762555	0.00571861	-0.0556999
AT1G01520	0.141562	0.830162	0.952087	1.56176	1.56176	0.0287674	0.0184199	0.193614	-0.0808372
AT1G01540	5.15959	0.408283	0.773143	0.926694	-1.07911	0.827214	0.892651	-0.0330638	-0.389039
AT1G01550	8.58624	0.352529	0.745595	0.905816	-1.10398	1.36032	1.50176	-0.0429599	-0.452805
AT1G01560	0.119002	0.0634217	0.540899	17.4528	17.4528	0.0375175	0.00214966	1.24187	-1.19776
AT1G01570	0.517068	0.971683	0.993816	1.00635	1.00635	0.0864506	0.0859054	0.00274771	-0.0124752
AT1G01580	0.975323	0.00767999	0.320598	2.01601	2.01601	0.217314	0.107794	0.304492	-2.11464	!	!
AT1G01590	0.132545	0.385922	0.761458	1.80447	1.80447	0.0284277	0.0157541	0.256349	-0.4135
AT1G01600	0.826166	0.132201	0.615507	1.50472	1.50472	0.165441	0.109948	0.177455	-0.878766
AT1G01610	1.92573	0.934449	0.980932	1.02019	1.02019	0.324163	0.317747	0.00868168	-0.0294444
AT1G01620	24.6713	0.288682	0.715014	0.902519	-1.10801	3.90119	4.32256	-0.0445437	-0.53958
AT1G01630	1.93632	0.983767	0.996737	1.0008	1.0008	0.322849	0.32259	0.000349256	-0.00710766
AT1G01640	0.243748	0.13654	0.62144	1.90144	1.90144	0.0532462	0.028003	0.279083	-0.864741
AT1G01650	1.46444	0.0290783	0.45338	0.662384	-1.5097	0.194504	0.293643	-0.17889	-1.53643	!
AT1G01660	0.411896	0.0307439	0.458029	2.77259	2.77259	0.100905	0.0363937	0.442885	-1.51224	!
AT1G01670	0.450369	0.192604	0.661557	1.46108	1.46108	0.0891242	0.0609988	0.164675	-0.715334
AT1G01680	0.147548	0.0847687	0.564625	6.93457	6.93457	0.0429842	0.00619853	0.841019	-1.07176
AT1G01690	0.484538	0.107929	0.5899	1.67896	1.67896	0.101223	0.0602894	0.22504	-0.966862
AT1G01695	0.153229	0.459126	0.801328	0.703904	-1.42065	0.0211003	0.0299761	-0.152487	-0.338068
AT1G01700	0.213172	0.143529	0.627132	1.8416	1.8416	0.0460511	0.0250061	0.265195	-0.84306
AT1G01710	1.18215	0.923384	0.978776	0.993114	-1.00693	0.196345	0.197706	-0.00300076	-0.0346179
AT1G01820	3.67196	0.0660261	0.54399	0.731543	-1.36697	0.51711	0.706876	-0.13576	-1.18028
AT1G01830	2.2414	0.168556	0.644189	1.34071	1.34071	0.427941	0.319191	0.127334	-0.773255
AT1G01840	0.168189	0.545661	0.841935	1.55638	1.55638	0.0341325	0.0219306	0.192116	-0.263077
AT1G01860	1.28799	0.998343	0.999484	0.978479	-1.02199	0.21233	0.217	-0.00944841	-0.000720289
AT1G01870	0.143356	0.552924	0.846756	1.60135	1.60135	0.0294159	0.0183694	0.204486	-0.257335
AT1G01880	0.343733	0.109509	0.5899	1.73526	1.73526	0.0726885	0.0418891	0.239364	-0.960549
AT1G01890	0.206104	0.127261	0.611635	2.54697	2.54697	0.0493324	0.019369	0.406024	-0.895304
AT1G01900	1.23365	0.0398277	0.488092	1.74545	1.74545	0.261435	0.149781	0.241907	-1.39982	!
AT1G01910	2.69481	0.460877	0.801422	0.898811	-1.11258	0.425201	0.473071	-0.0463316	-0.336415
AT1G01920	0.730505	0.124502	0.607513	1.45195	1.45195	0.144192	0.0993095	0.161951	-0.904824
AT1G01930	1.97738	0.556282	0.847964	1.07377	1.07377	0.341287	0.317839	0.0309119	-0.254705
AT1G01940	0.603468	0.0168796	0.396574	1.92728	1.92728	0.132438	0.0687178	0.284944	-1.77264	!
AT1G01950	2.29164	0.321061	0.731832	0.848325	-1.17879	0.350598	0.413282	-0.0714377	-0.493412
AT1G01960	17.2408	0.794408	0.939997	0.981867	-1.01847	2.84718	2.89976	-0.00794733	-0.0999566
AT1G01970	2.60654	0.689939	0.902882	1.06435	1.06435	0.447964	0.420882	0.0270833	-0.16119
AT1G01980	0.247957	0.262826	0.701853	1.99817	1.99817	0.0550848	0.0275677	0.300631	-0.580332
AT1G01990	1.20282	0.61274	0.870936	0.9407	-1.06304	0.194345	0.206596	-0.0265491	-0.212724
AT1G02000	0.897312	0.989988	0.997959	1.02593	1.02593	0.151466	0.147638	0.0111161	-0.00436995
AT1G02010	0.998837	0.156292	0.636175	1.37798	1.37798	0.192933	0.140012	0.139241	-0.806063
AT1G02020	0.61423	0.20567	0.672274	0.766707	-1.30428	0.0888536	0.11589	-0.115371	-0.686829
AT1G02030	0.134189	0.340783	0.740183	1.28042	1.28042	0.025115	0.0196147	0.107353	-0.467523
AT1G02040	0.269899	0.422072	0.779825	2.26261	2.26261	0.0623914	0.027575	0.35461	-0.374613
AT1G02050	0.787239	0.366344	0.753194	1.36854	1.36854	0.151622	0.110791	0.136258	-0.436111
AT1G02060	0.55509	0.738304	0.922446	1.65701	1.65701	0.115392	0.0696386	0.219324	-0.131765
AT1G02065	0.238802	0.601045	0.86467	1.08507	1.08507	0.0414242	0.0381766	0.035457	-0.221093
AT1G02080	8.32111	0.919128	0.977588	1.00773	1.00773	1.39219	1.38151	0.0033435	-0.0366242
AT1G02090	0.915798	0.648925	0.886796	1.19332	1.19332	0.166086	0.13918	0.0767575	-0.187805
AT1G02100	1.58073	0.676995	0.899155	0.924384	-1.0818	0.253103	0.273807	-0.0341474	-0.169414
AT1G02110	1.26554	0.276022	0.708262	1.16773	1.16773	0.227244	0.194603	0.0673432	-0.559056
AT1G02120	3.89428	0.335023	0.737628	0.885565	-1.12922	0.609656	0.688437	-0.0527794	-0.474926
AT1G02130	2.08797	0.0707984	0.549984	0.521566	-1.9173	0.238573	0.457416	-0.282691	-1.14998
AT1G02140	4.33197	0.258468	0.699675	0.853702	-1.17137	0.665013	0.778975	-0.0686935	-0.587593
AT1G02145	0.825961	0.162562	0.641155	0.628287	-1.59163	0.106234	0.169086	-0.201842	-0.788981
AT1G02150	11.0184	0.738871	0.922446	0.968138	-1.03291	1.80667	1.86613	-0.0140627	-0.131431
AT1G02160	0.925485	0.959395	0.990294	1.00465	1.00465	0.154605	0.15389	0.00201359	-0.0180027
AT1G02170	0.550585	0.861511	0.962485	1.07976	1.07976	0.0952835	0.0882447	0.0333291	-0.0647391
AT1G02180	0.21655	0.460274	0.801422	0.752039	-1.32972	0.0309838	0.0411997	-0.12376	-0.336984
AT1G02190	0.319183	0.91466	0.976796	1.63828	1.63828	0.0660672	0.0403271	0.214389	-0.0387404
AT1G02205	1.80734	0.587127	0.860027	0.927378	-1.07831	0.289873	0.312573	-0.0327433	-0.231268
AT1G02220	0.402399	0.301727	0.719803	1.35179	1.35179	0.0770985	0.0570343	0.13091	-0.520386
AT1G02228	0.112949	0.120143	0.604953	0.175287	-5.70493	0.0056152	0.0320343	-0.75625	-0.920303
AT1G02230	0.172378	0.040953	0.490879	3.42397	3.42397	0.0444712	0.0129882	0.53453	-1.38771	!
AT1G02260	1.46421	0.609509	0.869047	0.934222	-1.07041	0.235735	0.252333	-0.0295501	-0.21502
AT1G02270	1.09285	0.341364	0.740183	1.22986	1.22986	0.200918	0.163366	0.0898551	-0.466783
AT1G02280	2.10048	0.178862	0.651207	1.12011	1.12011	0.369912	0.330247	0.04926	-0.747481
AT1G02290	0.917726	0.422847	0.780339	1.17907	1.17907	0.165524	0.140385	0.0715399	-0.373817
AT1G02360	0.403478	0.509222	0.82514	1.16464	1.16464	0.072361	0.0621316	0.0661919	-0.293093
AT1G02370	1.0025	0.8929	0.969164	0.933172	-1.07161	0.161307	0.172859	-0.0300382	-0.049197
AT1G02380	0.221542	0.573069	0.853342	1.4201	1.4201	0.0433333	0.0305142	0.15232	-0.241793
AT1G02390	0.180937	0.386563	0.761933	1.22599	1.22599	0.0332177	0.0270946	0.0884866	-0.41278
AT1G02400	0.304644	0.0965167	0.577999	2.82594	2.82594	0.075006	0.0265419	0.451164	-1.0154
AT1G02410	0.976204	0.760796	0.929775	0.938915	-1.06506	0.157575	0.167826	-0.0273737	-0.118732
AT1G02420	0.756365	0.00845825	0.328205	1.98903	1.98903	0.167772	0.0843491	0.29864	-2.07272	!
AT1G02430	0.293442	0.307059	0.723754	1.8411	1.8411	0.0633858	0.0344282	0.265078	-0.512778
AT1G02460	0.260666	0.982588	0.996555	0.730145	-1.36959	0.0366682	0.0502205	-0.136591	-0.00762875
AT1G02470	0.161049	0.46216	0.802432	1.50943	1.50943	0.0322906	0.0213925	0.178814	-0.335207
AT1G02475	1.09707	0.0801068	0.562809	0.727843	-1.37392	0.154044	0.211645	-0.137962	-1.09633
AT1G02480	0.163695	0.785928	0.937229	1.18436	1.18436	0.0295851	0.0249799	0.0734819	-0.104617
AT1G02500	16.1636	0.288782	0.715014	0.896698	-1.1152	2.54721	2.84066	-0.0473538	-0.53943
AT1G02510	0.127067	0.811404	0.946101	1.01438	1.01438	0.0213291	0.0210266	0.0062022	-0.0907626
AT1G02520	1.94753	0.0890024	0.571624	1.45612	1.45612	0.384866	0.264309	0.163197	-1.0506
AT1G02530	0.329781	0.160443	0.638879	1.68595	1.68595	0.0690003	0.0409266	0.226846	-0.794679
AT1G02550	0.510292	0.615922	0.872869	2.67199	2.67199	0.123774	0.0463229	0.426835	-0.210474
AT1G02560	13.0436	0.35669	0.74656	0.910682	-1.09808	2.0723	2.27555	-0.0406334	-0.447709
AT1G02575	0.165306	0.75301	0.92726	1.24737	1.24737	0.0305836	0.0245184	0.0959965	-0.123199
AT1G02580	0.248645	0.311546	0.725492	1.68487	1.68487	0.0520118	0.0308699	0.226567	-0.506478
AT1G02600	7.37299	0.726094	0.917328	1.01169	1.01169	1.23598	1.22169	0.00504919	-0.139007
AT1G02610	0.757526	0.823991	0.95034	1.11527	1.11527	0.133134	0.119375	0.0473782	-0.0840773
AT1G02620	0.205859	0.553983	0.847039	1.40424	1.40424	0.0400785	0.0285411	0.147441	-0.256504
AT1G02630	0.564346	0.973312	0.994256	1.00267	1.00267	0.0941832	0.0939322	0.00115878	-0.011748
AT1G02640	3.40121	0.694902	0.904047	0.955063	-1.04705	0.553839	0.579898	-0.0199678	-0.158077
AT1G02650	0.727006	0.432806	0.786631	0.837918	-1.19343	0.110482	0.131853	-0.0767985	-0.363707
AT1G02660	2.95714	0.91495	0.976809	1.0172	1.0172	0.49706	0.488653	0.00740795	-0.0386025
AT1G02670	0.344575	0.0402509	0.489318	1.92992	1.92992	0.0756564	0.0392018	0.28554	-1.39522	!
AT1G02680	0.544731	0.370358	0.754047	1.28822	1.28822	0.102224	0.0793529	0.10999	-0.431378
AT1G02690	1.67681	0.15594	0.636175	1.11235	1.11235	0.294333	0.264605	0.0462409	-0.807041
AT1G02700	0.156612	0.129296	0.613468	1.65909	1.65909	0.0325716	0.0196322	0.21987	-0.888416
AT1G02720	0.822829	0.299748	0.71937	0.800307	-1.24952	0.121927	0.15235	-0.0967435	-0.523244
AT1G02730	7.8385	0.0970146	0.578338	0.817914	-1.22262	1.17556	1.43727	-0.0872925	-1.01316
AT1G02740	0.860467	0.597068	0.863011	1.16107	1.16107	0.1541	0.132723	0.0648577	-0.223976
AT1G02750	0.861233	0.274582	0.707957	0.742732	-1.34638	0.122349	0.164729	-0.129168	-0.561328
AT1G02760	0.21481	0.0958294	0.576823	2.58778	2.58778	0.0516459	0.0199576	0.412927	-1.0185
AT1G02780	32.3034	0.398112	0.767823	0.921605	-1.08506	5.16426	5.60355	-0.0354553	-0.399995
AT1G02790	0.146219	0.411694	0.774974	1.66441	1.66441	0.0304468	0.0182928	0.221261	-0.385425
AT1G02800	0.262716	0.448851	0.796017	1.49484	1.49484	0.0524708	0.0351012	0.174596	-0.347897
AT1G02810	0.301014	0.989753	0.997851	0.96599	-1.03521	0.0493011	0.0510369	-0.0150275	-0.00447331
AT1G02816	1.31684	0.766259	0.931423	1.05165	1.05165	0.224999	0.213948	0.0218724	-0.115624
AT1G02820	0.455023	0.0247939	0.435681	1.81491	1.81491	0.0977918	0.0538826	0.258854	-1.60565	!
AT1G02840	5.51749	0.10301	0.585354	0.79651	-1.25548	0.815421	1.02374	-0.0988088	-0.987119
AT1G02850	2.16161	0.0936394	0.575697	1.42242	1.42242	0.423092	0.297445	0.153028	-1.02854
AT1G02860	1.06528	0.459224	0.801328	0.864222	-1.15711	0.164615	0.190477	-0.0633748	-0.337975
AT1G02870	1.00899	0.227785	0.679423	0.795419	-1.2572	0.149004	0.187327	-0.0994038	-0.642475
AT1G02880	0.950714	0.592013	0.861749	1.27145	1.27145	0.177388	0.139516	0.104301	-0.227669
AT1G02890	10.5757	0.053426	0.519176	0.823519	-1.2143	1.59203	1.9332	-0.0843261	-1.27225
AT1G02900	0.423224	0.528393	0.833289	0.865386	-1.15555	0.0654471	0.0756277	-0.0627902	-0.277043
AT1G02910	3.95506	0.57179	0.853342	1.07715	1.07715	0.68366	0.634692	0.0322769	-0.242763
AT1G02920	1.24041	0.00302157	0.262129	2.46821	2.46821	0.294254	0.119218	0.392382	-2.51977	!	!
AT1G02930	1.49421	0.00859803	0.328559	1.6012	1.6012	0.306592	0.191477	0.204445	-2.0656	!
AT1G02950	0.428133	0.587695	0.86007	1.3422	1.3422	0.0817806	0.0609303	0.127817	-0.230848
AT1G02960	1.15769	0.931331	0.980156	1.038	1.038	0.196546	0.189351	0.0161968	-0.0308961
AT1G02970	0.869244	0.618656	0.874378	1.55499	1.55499	0.176343	0.113405	0.191727	-0.20855
AT1G02980	0.228763	0.372141	0.754129	1.67199	1.67199	0.0477158	0.0285384	0.223233	-0.429292
AT1G02990	3.71337	0.640457	0.883639	1.05347	1.05347	0.63501	0.602781	0.0226212	-0.19351
AT1G03000	3.93085	0.268822	0.705265	1.15932	1.15932	0.703479	0.606804	0.0642024	-0.570535
AT1G03010	0.253504	0.0500502	0.512606	3.45878	3.45878	0.0655496	0.0189517	0.538923	-1.30059
AT1G03020	0.248465	0.246259	0.69088	1.74888	1.74888	0.0526925	0.0301293	0.24276	-0.608608
AT1G03030	0.578869	0.999969	0.999969	0.950943	-1.05159	0.0940521	0.0989041	-0.0218455	-1.34822e-05
AT1G03040	2.2909	0.629292	0.878678	0.941676	-1.06194	0.370347	0.393285	-0.0260985	-0.201148
AT1G03050	0.279871	0.0830296	0.563865	4.47699	4.47699	0.0762571	0.0170331	0.650986	-1.08077
AT1G03055	0.194359	0.0941806	0.576287	0.359433	-2.78216	0.0171295	0.047657	-0.444382	-1.02604
AT1G03060	17.4279	0.781068	0.935722	1.02107	1.02107	2.93492	2.87436	0.00905456	-0.107311
AT1G03080	12.3973	0.115158	0.598349	1.18735	1.18735	2.24318	1.88924	0.0745782	-0.938706
AT1G03090	17.0017	0.175606	0.649389	1.3078	1.3078	3.21155	2.45569	0.11654	-0.755461
AT1G03100	0.514752	0.106127	0.588831	1.55993	1.55993	0.104557	0.0670269	0.193104	-0.974174
AT1G03110	0.827053	0.382174	0.760273	1.18422	1.18422	0.149468	0.126217	0.0734306	-0.417739
AT1G03130	13.8336	0.00291174	0.260227	0.672929	-1.48604	1.85484	2.75637	-0.172031	-2.53585
AT1G03140	3.53088	0.685456	0.901296	1.07586	1.07586	0.609988	0.566974	0.0317577	-0.164021
AT1G03150	0.943727	0.0787904	0.561399	0.81028	-1.23414	0.140804	0.173772	-0.0913648	-1.10353
AT1G03160	5.77203	0.110924	0.592115	0.813439	-1.22935	0.863036	1.06097	-0.0896752	-0.954973
AT1G03170	0.354253	0.330772	0.736131	0.763074	-1.31049	0.051108	0.0669765	-0.117433	-0.480471
AT1G03180	0.27039	0.0581113	0.528301	2.7585	2.7585	0.0661498	0.0239803	0.440674	-1.23574
AT1G03190	1.46828	0.170501	0.646847	1.41973	1.41973	0.287162	0.202265	0.152206	-0.768272
AT1G03210	0.785428	0.800433	0.942104	0.97444	-1.02623	0.12921	0.132599	-0.011245	-0.0966753
AT1G03220	4.04116	0.0304688	0.457657	0.765793	-1.30584	0.584193	0.762859	-0.115888	-1.51614
AT1G03230	1.66297	0.79112	0.938887	0.963555	-1.03782	0.272017	0.282306	-0.0161236	-0.101758
AT1G03250	1.12463	0.116255	0.599316	0.710394	-1.40767	0.155701	0.219176	-0.148501	-0.934588
AT1G03260	0.596002	0.0265852	0.439277	2.07322	2.07322	0.134023	0.0646447	0.316645	-1.57536	!
AT1G03270	0.4316	0.967459	0.992507	0.972644	-1.02813	0.0709358	0.0729309	-0.0120461	-0.0143672
AT1G03280	2.83611	0.597128	0.863011	1.09556	1.09556	0.494241	0.451129	0.0396375	-0.223932
AT1G03290	2.72737	0.869804	0.964221	1.01633	1.01633	0.458244	0.450879	0.00703664	-0.0605788
AT1G03300	0.984589	0.267149	0.704622	1.29432	1.29432	0.185149	0.143047	0.112042	-0.573246
AT1G03310	7.4089	0.0815178	0.563166	1.19015	1.19015	1.34202	1.12761	0.0756018	-1.08875
AT1G03330	1.0599	0.344493	0.741784	0.824843	-1.21235	0.159694	0.193605	-0.0836286	-0.46282
AT1G03340	0.320851	0.00526787	0.290881	3.20378	3.20378	0.0815088	0.0254414	0.505663	-2.27836	!	!
AT1G03350	4.03486	0.462529	0.802737	0.89072	-1.12269	0.633609	0.711345	-0.0502589	-0.334861
AT1G03360	0.911253	0.0580813	0.528301	1.29417	1.29417	0.171349	0.132401	0.11199	-1.23596
AT1G03365	2.38066	0.891206	0.968869	1.01457	1.01457	0.399647	0.393906	0.00628353	-0.0500218
AT1G03370	3.56381	0.824168	0.95034	0.960645	-1.04097	0.582045	0.60589	-0.0174373	-0.0839845
AT1G03380	5.5037	0.0504993	0.513627	0.780913	-1.28055	0.804439	1.03013	-0.107397	-1.29671
AT1G03390	0.160092	0.513927	0.827449	0.742958	-1.34597	0.0227471	0.0306169	-0.129036	-0.289099
AT1G03400	1.36416	0.0300048	0.455391	0.624395	-1.60155	0.174788	0.279932	-0.204541	-1.52281	!
AT1G03410	1.20083	0.854463	0.960272	0.926141	-1.07975	0.192464	0.207812	-0.033323	-0.0683065
AT1G03420	0.563454	0.609795	0.869047	0.924372	-1.08182	0.0902185	0.0975997	-0.034153	-0.214816
AT1G03430	1.12318	0.180995	0.652021	0.781494	-1.2796	0.164237	0.210157	-0.107074	-0.742334
AT1G03440	2.87203	0.125917	0.608966	0.771696	-1.29585	0.416989	0.540354	-0.112554	-0.899917
AT1G03445	0.24854	0.469306	0.806651	0.765037	-1.30713	0.035909	0.0469376	-0.116318	-0.328544
AT1G03457	0.51484	0.0534565	0.519176	1.58007	1.58007	0.105098	0.066515	0.198677	-1.272
AT1G03470	2.18057	0.673006	0.897511	0.931581	-1.07344	0.350555	0.376301	-0.0307795	-0.171981
AT1G03475	11.5029	0.928022	0.979591	0.99426	-1.00577	1.91163	1.92266	-0.00250022	-0.0324415
AT1G03506	10.2297	0.047214	0.506145	0.675983	-1.47933	1.37533	2.03456	-0.170064	-1.32593
AT1G03510	0.906371	0.329974	0.735572	1.58748	1.58748	0.18536	0.116764	0.200709	-0.481521
AT1G03520	1.10708	0.261673	0.701039	0.806514	-1.2399	0.164751	0.204275	-0.093388	-0.582241
AT1G03530	1.96062	0.918396	0.977347	0.975392	-1.02523	0.322699	0.330841	-0.010821	-0.0369702
AT1G03540	0.558083	0.0798339	0.562303	1.59948	1.59948	0.114464	0.0715634	0.203979	-1.09781
AT1G03545	0.398631	0.352344	0.745405	1.31625	1.31625	0.0755097	0.0573674	0.119338	-0.453033
AT1G03550	0.470267	0.00232112	0.243843	0.434449	-2.30177	0.0474763	0.109279	-0.362061	-2.6343	!	!
AT1G03560	0.782424	0.0419322	0.493369	1.75106	1.75106	0.166005	0.0948029	0.2433	-1.37745	!
AT1G03570	0.74978	0.148005	0.630954	1.44708	1.44708	0.147794	0.102133	0.160492	-0.829725
AT1G03580	0.241623	0.350358	0.744339	0.594082	-1.68327	0.030016	0.050525	-0.226154	-0.455488
AT1G03590	2.47791	0.712639	0.911297	1.0422	1.0422	0.42152	0.404452	0.0179506	-0.14713
AT1G03600	26.3444	0.368794	0.753731	1.12194	1.12194	4.64304	4.13842	0.0499685	-0.433216
AT1G03610	1.55921	0.0063383	0.305731	0.678585	-1.47365	0.210108	0.309627	-0.168395	-2.19803
AT1G03620	0.452322	0.212847	0.675106	1.44886	1.44886	0.0892049	0.0615692	0.161025	-0.671933
AT1G03630	18.5305	0.00951957	0.332533	0.787201	-1.27032	2.72068	3.45614	-0.103914	-2.02138
AT1G03640	0.134103	0.751974	0.92698	0.593313	-1.68545	0.0166456	0.0280553	-0.226716	-0.123797
AT1G03650	0.203327	0.300497	0.71937	1.67203	1.67203	0.0424107	0.0253648	0.223244	-0.522159
AT1G03660	0.15027	0.655063	0.889649	0.854191	-1.1707	0.0230756	0.0270145	-0.0684452	-0.183717
AT1G03680	13.0543	0.00819189	0.323081	0.737735	-1.3555	1.84735	2.50408	-0.132099	-2.08662
AT1G03687	0.780459	0.626287	0.87711	0.859228	-1.16384	0.120228	0.139925	-0.0658916	-0.203227
AT1G03710	0.326511	0.534806	0.837214	1.37587	1.37587	0.0630276	0.0458094	0.138576	-0.271804
AT1G03720	0.15584	0.910924	0.974935	1.36868	1.36868	0.030016	0.0219306	0.136301	-0.0405181
AT1G03730	0.461514	0.181642	0.652602	0.619237	-1.61489	0.0588315	0.0950065	-0.208143	-0.740784
AT1G03740	6.57042	0.458734	0.801313	0.906514	-1.10313	1.04137	1.14877	-0.0426256	-0.338439
AT1G03743	51.0949	0.270032	0.705586	0.815881	-1.22567	7.65237	9.37927	-0.088373	-0.568585
AT1G03746	4.99082	0.0895852	0.57302	0.789298	-1.26695	0.733853	0.929754	-0.102759	-1.04776
AT1G03750	1.56916	0.648173	0.88646	1.08582	1.08582	0.272287	0.250766	0.0357586	-0.188309
AT1G03760	0.730774	0.214141	0.675106	1.40991	1.40991	0.142512	0.101079	0.149192	-0.6693
AT1G03770	0.897323	0.00132665	0.218245	2.67891	2.67891	0.217804	0.0813034	0.427958	-2.87724	!	!
AT1G03780	1.74209	0.717577	0.913644	1.04361	1.04361	0.296544	0.284152	0.0185381	-0.144132
AT1G03790	0.322683	0.177606	0.650915	1.67402	1.67402	0.0673366	0.0402244	0.223762	-0.750542
AT1G03800	0.169888	0.677689	0.899192	5.08268	5.08268	0.0473195	0.00930995	0.706093	-0.16897
AT1G03810	0.167689	0.582034	0.857768	1.12015	1.12015	0.0295321	0.0263644	0.0492754	-0.235051
AT1G03820	0.669639	0.570834	0.853342	1.10734	1.10734	0.117291	0.105922	0.0442802	-0.243491
AT1G03830	2.08404	0.0712768	0.551067	1.3366	1.3366	0.397376	0.297303	0.126003	-1.14705
AT1G03840	0.308207	0.278133	0.710462	1.61566	1.61566	0.0634585	0.0392771	0.20835	-0.555747
AT1G03850	0.454082	0.596942	0.863011	1.20348	1.20348	0.0826689	0.0686917	0.080438	-0.224068
AT1G03860	2.55731	0.491466	0.81639	1.09315	1.09315	0.445187	0.40725	0.0386816	-0.308506
AT1G03870	1.40964	0.109389	0.5899	0.762456	-1.31155	0.203274	0.266604	-0.117785	-0.961027
AT1G03880	0.353462	0.630482	0.879075	0.911408	-1.0972	0.0561798	0.0616407	-0.0402872	-0.200327
AT1G03890	0.106101	0.333312	0.736714	1.64978	1.64978	0.0220197	0.0133471	0.217425	-0.47715
AT1G03900	4.72164	0.837007	0.954123	0.965226	-1.03603	0.773015	0.800864	-0.0153708	-0.0772707
AT1G03905	0.228824	0.153733	0.636175	0.680174	-1.47021	0.0308777	0.0453968	-0.16738	-0.813232
AT1G03910	5.39239	0.726863	0.917506	0.966097	-1.03509	0.883234	0.91423	-0.0149795	-0.138547
AT1G03920	0.336974	0.9449	0.98543	1.01754	1.01754	0.0566507	0.0556739	0.0075535	-0.0246144
AT1G03930	2.45206	0.140688	0.625271	0.792706	-1.2615	0.361421	0.455933	-0.100888	-0.851743
AT1G03935	15.2746	0.0636911	0.540899	0.750272	-1.33285	2.18253	2.90899	-0.124781	-1.19592
AT1G03950	0.9646	0.505132	0.823799	1.12406	1.12406	0.170156	0.151377	0.0507887	-0.296595
AT1G03960	0.835978	0.490629	0.815775	1.16533	1.16533	0.149968	0.128691	0.0664481	-0.309247
AT1G03970	2.19303	0.870245	0.964246	0.979023	-1.02143	0.36163	0.369379	-0.00920726	-0.0603583
AT1G03980	0.118746	0.701719	0.906969	1.34799	1.34799	0.0227242	0.0168579	0.129686	-0.153837
AT1G03990	0.256734	0.18969	0.659136	1.93757	1.93757	0.0564458	0.0291323	0.287257	-0.721955
AT1G04000	0.565283	0.423865	0.781099	1.24754	1.24754	0.10459	0.0838371	0.0960557	-0.372772
AT1G04010	0.740536	0.251935	0.69501	1.27589	1.27589	0.138384	0.108461	0.105813	-0.598711
AT1G04020	1.58586	0.296299	0.716908	1.18346	1.18346	0.286518	0.242102	0.0731542	-0.52827
AT1G04030	0.657223	0.108762	0.5899	1.50373	1.50373	0.131575	0.0874992	0.17717	-0.963521
AT1G04040	1.88132	0.0207124	0.41632	0.901935	-1.10873	0.297386	0.32972	-0.0448246	-1.68377
AT1G04050	0.715696	0.00064943	0.187576	3.15044	3.15044	0.181086	0.0574796	0.498371	-3.18747	!	!
AT1G04070	0.492048	0.723201	0.915863	0.833111	-1.20032	0.0745419	0.0894741	-0.0792971	-0.140741
AT1G04077	0.208078	0.746154	0.925091	0.965974	-1.03522	0.0340794	0.0352799	-0.0150344	-0.127171
AT1G04080	5.38602	0.790617	0.938708	1.01855	1.01855	0.905917	0.889422	0.00798024	-0.102034
AT1G04090	0.406539	0.103886	0.586002	1.70128	1.70128	0.0853466	0.0501662	0.230775	-0.983443
AT1G04100	0.503348	0.602708	0.865224	1.07554	1.07554	0.0869445	0.0808383	0.0316248	-0.219893
AT1G04103	0.132153	0.307392	0.723787	1.53226	1.53226	0.0266551	0.017396	0.185332	-0.512307
AT1G04110	1.51239	0.968864	0.993121	1.01486	1.01486	0.253925	0.250206	0.0064076	-0.0137371
AT1G04117	0.860353	0.518958	0.829786	0.771554	-1.29609	0.124902	0.161883	-0.112634	-0.284868
AT1G04120	6.70499	0.275589	0.708191	1.09866	1.09866	1.17003	1.06496	0.0408636	-0.559738
AT1G04130	0.847838	0.154283	0.636175	0.701594	-1.42533	0.116526	0.166087	-0.153914	-0.811682
AT1G04140	9.14759	0.47633	0.809977	0.958823	-1.04295	1.49255	1.55665	-0.0182618	-0.322092
AT1G04150	0.465525	0.543651	0.840982	1.80415	1.80415	0.0998373	0.0553376	0.256273	-0.26468
AT1G04160	1.96159	0.0709201	0.550096	1.38252	1.38252	0.379421	0.274442	0.14067	-1.14923
AT1G04170	4.87867	0.286782	0.713938	1.13759	1.13759	0.865448	0.760776	0.0559841	-0.542449
AT1G04180	0.110678	0.0334423	0.465842	4.08962	4.08962	0.029644	0.00724858	0.611683	-1.4757	!
AT1G04183	0.395565	0.0200514	0.414287	2.46142	2.46142	0.0937622	0.0380927	0.391186	-1.69786	!
AT1G04187	22.4831	0.100585	0.583008	0.837087	-1.19462	3.41488	4.07948	-0.0772296	-0.997467
AT1G04190	0.934272	0.656109	0.889742	0.934768	-1.06978	0.150462	0.160962	-0.0292961	-0.183024
AT1G04193	27.8872	0.0638376	0.540899	0.716752	-1.39518	3.88101	5.41473	-0.144631	-1.19492
AT1G04200	1.7138	0.626312	0.87711	0.911298	-1.09734	0.272377	0.298889	-0.0403394	-0.203209
AT1G04210	5.85037	0.262052	0.701526	0.911083	-1.09759	0.929696	1.02043	-0.0404419	-0.581613
AT1G04217	41.6799	0.651573	0.888159	0.946996	-1.05597	6.75753	7.13575	-0.023652	-0.186037
AT1G04220	0.523264	0.0471949	0.506145	1.81654	1.81654	0.112494	0.0619275	0.259245	-1.32611	!
AT1G04223	32.5793	0.0670896	0.544393	0.750635	-1.3322	4.65643	6.20333	-0.124571	-1.17334
AT1G04227	7.83762	0.957665	0.989841	1.00748	1.00748	1.31114	1.3014	0.00323801	-0.0187862
AT1G04230	0.700292	0.760636	0.929775	1.03925	1.03925	0.118962	0.114469	0.0167204	-0.118823
AT1G04240	1.13693	0.044904	0.50139	0.653701	-1.52975	0.149807	0.229168	-0.184621	-1.34771	!
AT1G04247	0.244137	0.125112	0.60838	1.88581	1.88581	0.0531793	0.0281998	0.275497	-0.902701
AT1G04250	1.80031	0.128197	0.613115	0.760044	-1.31571	0.259144	0.34096	-0.119162	-0.892124
AT1G04260	0.732475	0.0657713	0.54399	0.742684	-1.34647	0.104054	0.140105	-0.129196	-1.18196
AT1G04263	117.183	0.0811596	0.563166	0.810278	-1.23415	17.4837	21.5774	-0.0913662	-1.09066
AT1G04267	0.731121	0.0938924	0.575697	1.65822	1.65822	0.152026	0.0916804	0.219643	-1.02737
AT1G04270	13.0057	0.639743	0.883285	0.955305	-1.04679	2.11807	2.21717	-0.0198579	-0.193994
AT1G04273	2.00957	0.190671	0.659136	0.823953	-1.21366	0.302601	0.367254	-0.0840973	-0.719715
AT1G04277	27.1396	0.089562	0.57302	0.834888	-1.19777	4.11625	4.9303	-0.0783716	-1.04788
AT1G04280	2.84942	0.4485	0.795964	0.892112	-1.12094	0.447825	0.501983	-0.0495806	-0.348238
AT1G04290	1.17021	0.274618	0.707957	0.826709	-1.20962	0.176533	0.213537	-0.0826473	-0.561271
AT1G04300	7.42349	0.0498339	0.512606	0.792985	-1.26106	1.0944	1.3801	-0.100735	-1.30248
AT1G04303	0.152657	0.218328	0.676713	4.21383	4.21383	0.0411259	0.00975974	0.624677	-0.660891
AT1G04310	6.06844	0.348676	0.743468	1.15251	1.15251	1.08307	0.939748	0.0616434	-0.457578
AT1G04313	0.104842	0.215293	0.675433	1.63346	1.63346	0.0216769	0.0132705	0.213109	-0.66697
AT1G04320	1.1001	0.970619	0.993507	1.04885	1.04885	0.187723	0.178979	0.0207141	-0.0129512
AT1G04340	0.722138	0.145219	0.628338	0.69332	-1.44234	0.0985585	0.142154	-0.159066	-0.837976
AT1G04350	4.42164	0.702681	0.90747	0.963851	-1.0375	0.723376	0.750506	-0.0159901	-0.153242
AT1G04353	0.326793	0.878065	0.966148	1.02931	1.02931	0.055252	0.0536789	0.0125441	-0.0564732
AT1G04360	0.363121	0.0841005	0.564255	0.577839	-1.73059	0.0443276	0.0767128	-0.238193	-1.0752
AT1G04380	0.434775	0.32239	0.73269	1.36866	1.36866	0.0837407	0.0611843	0.136296	-0.491618
AT1G04390	1.36786	0.330373	0.735953	0.871294	-1.14772	0.212297	0.243658	-0.0598353	-0.480996
AT1G04400	22.0645	0.172673	0.648125	0.892916	-1.11993	3.46939	3.88546	-0.0491892	-0.762774
AT1G04410	36.9539	0.98458	0.996984	1.00059	1.00059	6.16079	6.15717	0.000255339	-0.00674904
AT1G04413	0.20871	0.576764	0.855088	1.09518	1.09518	0.0363652	0.0332047	0.039486	-0.239002
AT1G04420	7.83034	0.999447	0.999781	1.00142	1.00142	1.30598	1.30413	0.000617891	-0.000240036
AT1G04425	0.319655	0.108908	0.5899	1.90623	1.90623	0.0698885	0.0366632	0.280176	-0.962941
AT1G04430	5.916	0.608768	0.868639	1.04263	1.04263	1.00658	0.96542	0.018132	-0.215548
AT1G04440	4.03105	0.241222	0.689154	1.12107	1.12107	0.71019	0.633493	0.0496327	-0.617582
AT1G04453	0.190872	0.0902608	0.574583	10.6159	10.6159	0.0581468	0.00547731	1.02596	-1.0445
AT1G04457	0.113229	0.789505	0.938329	1.05948	1.05948	0.0194164	0.0183264	0.0250927	-0.102645
AT1G04463	0.299938	0.825399	0.950557	0.941017	-1.06268	0.0484707	0.0515088	-0.0264023	-0.0833362
AT1G04470	0.432298	0.358023	0.746934	1.32177	1.32177	0.0820348	0.0620645	0.121155	-0.446089
AT1G04480	4.06127	0.235488	0.685384	0.839243	-1.19155	0.617716	0.73604	-0.0761123	-0.628032
AT1G04490	0.167234	0.439588	0.790329	2.40526	2.40526	0.0393746	0.0163702	0.381161	-0.356954
AT1G04500	0.167644	0.10309	0.585354	0.272505	-3.66965	0.0119669	0.0439145	-0.564625	-0.986785
AT1G04510	2.70825	0.509238	0.82514	0.894566	-1.11786	0.426255	0.476494	-0.0483877	-0.29308
AT1G04513	0.169119	0.271571	0.705853	1.8915	1.8915	0.0368768	0.0194961	0.276806	-0.566117
AT1G04517	191.718	0.139821	0.624758	0.800959	-1.2485	28.4215	35.4844	-0.0963899	-0.854427
AT1G04520	1.00139	0.589681	0.860802	1.11211	1.11211	0.175757	0.15804	0.0461471	-0.229383
AT1G04527	378.668	0.499828	0.821103	0.876318	-1.14114	58.9512	67.2715	-0.0573381	-0.301179
AT1G04530	3.36564	0.140295	0.625124	1.24271	1.24271	0.621648	0.500234	0.0943714	-0.852957
AT1G04540	0.192846	0.153726	0.636175	2.2128	2.2128	0.0442739	0.020008	0.344943	-0.813252
AT1G04550	0.849759	0.208778	0.67378	0.66565	-1.50229	0.113197	0.170055	-0.176754	-0.680315
AT1G04555	0.253206	0.525844	0.833209	0.952705	-1.04964	0.0411789	0.0432232	-0.0210417	-0.279143
AT1G04570	0.447945	0.100706	0.583266	1.75402	1.75402	0.0950979	0.054217	0.244035	-0.996943
AT1G04580	0.413122	0.125732	0.608966	1.82405	1.82405	0.088945	0.0487624	0.261036	-0.900553
AT1G04583	0.241593	0.0287962	0.452681	0.5377	-1.85977	0.0281599	0.052371	-0.26946	-1.54066	!
AT1G04590	1.28307	0.250108	0.692698	1.23092	1.23092	0.235981	0.191711	0.0902311	-0.601872
AT1G04600	0.408092	0.0125657	0.36758	2.45437	2.45437	0.0966513	0.0393793	0.389939	-1.90081	!
AT1G04603	0.181139	0.257649	0.69965	0.299832	-3.3352	0.0139278	0.0464518	-0.523121	-0.588971
AT1G04610	0.212607	0.367132	0.753194	0.617577	-1.61923	0.0270571	0.0438117	-0.209309	-0.435178
AT1G04620	3.3326	0.0298457	0.455305	0.775867	-1.28888	0.485331	0.625534	-0.110213	-1.52512
AT1G04630	1.0127	0.517479	0.829047	0.831549	-1.20258	0.153259	0.184306	-0.0801122	-0.286108
AT1G04635	0.305081	0.0526087	0.518913	2.38954	2.38954	0.0716915	0.0300022	0.378314	-1.27894
AT1G04640	2.39094	0.317943	0.730034	0.85765	-1.16598	0.367954	0.429026	-0.0666901	-0.497651
AT1G04643	0.214564	0.362855	0.750749	0.325427	-3.07289	0.0175604	0.053961	-0.487547	-0.440267
AT1G04647	0.245137	0.231573	0.682757	1.61013	1.61013	0.0504064	0.0313058	0.206861	-0.635312
AT1G04650	0.97107	0.122378	0.605533	1.47413	1.47413	0.19286	0.13083	0.168536	-0.912297
AT1G04660	0.386458	0.0308214	0.45808	2.54292	2.54292	0.0924597	0.0363596	0.405333	-1.51115	!
AT1G04670	0.100709	0.105269	0.587383	9.65949	9.65949	0.0304203	0.00314927	0.984954	-0.977698
AT1G04680	5.07047	0.858259	0.961806	0.984208	-1.01605	0.838352	0.851804	-0.00691303	-0.0663816
AT1G04690	7.16377	0.772046	0.933386	1.0369	1.0369	1.21559	1.17233	0.0157368	-0.112357
AT1G04700	0.669845	0.518922	0.829786	0.858878	-1.16431	0.103165	0.120116	-0.0660684	-0.284898
AT1G04707	0.165569	0.838555	0.95426	0.645525	-1.54913	0.0216504	0.0335392	-0.190087	-0.0764685
AT1G04710	1.46404	0.703813	0.907729	1.09357	1.09357	0.254912	0.233101	0.0388458	-0.152543
AT1G04723	1.81086	0.166212	0.641155	1.78801	1.78801	0.387115	0.216506	0.25237	-0.779339
AT1G04730	0.792005	0.798444	0.941441	0.937344	-1.06684	0.127732	0.13627	-0.0281008	-0.0977555
AT1G04733	152.262	0.927244	0.979367	0.991806	-1.00826	25.2726	25.4814	-0.00357326	-0.0328059
AT1G04750	4.69162	0.667119	0.895256	0.943539	-1.05984	0.759221	0.804653	-0.0252401	-0.175797
AT1G04760	0.22748	0.14221	0.626528	1.41455	1.41455	0.0444226	0.031404	0.150619	-0.84707
AT1G04770	1.29816	0.00387787	0.277245	1.77449	1.77449	0.276757	0.155964	0.249074	-2.41141	!
AT1G04780	5.53911	0.203869	0.671525	1.18588	1.18588	1.00169	0.844683	0.0740392	-0.690648
AT1G04790	2.44408	0.512546	0.826824	1.09387	1.09387	0.425608	0.389085	0.0389653	-0.290267
AT1G04800	4.0854	0.017396	0.399297	1.42938	1.42938	0.801244	0.560554	0.155148	-1.75955
AT1G04803	0.619115	0.189992	0.659136	1.52569	1.52569	0.124663	0.081709	0.183466	-0.721264
AT1G04810	5.0714	0.218188	0.676589	1.15372	1.15372	0.905561	0.784905	0.0621006	-0.661169
AT1G04820	20.6134	0.404831	0.771258	0.974476	-1.02619	3.39115	3.47998	-0.0112289	-0.392726
AT1G04830	1.04841	0.583338	0.858393	1.08168	1.08168	0.181591	0.167879	0.0340988	-0.23408
AT1G04840	0.432646	0.427148	0.783806	1.17495	1.17495	0.0779079	0.0663075	0.0700184	-0.369421
AT1G04850	3.88833	0.3437	0.741548	0.876364	-1.14108	0.605353	0.690755	-0.0573157	-0.46382
AT1G04860	5.27669	0.338613	0.739364	1.13038	1.13038	0.933272	0.825623	0.0532262	-0.470297
AT1G04870	1.46258	0.262332	0.701758	0.757873	-1.31948	0.210188	0.277339	-0.120404	-0.581148
AT1G04880	0.777966	0.000774892	0.199283	0.42836	-2.33448	0.0777698	0.181552	-0.368191	-3.11076	!	!
AT1G04890	0.121492	0.468808	0.806445	0.731266	-1.36749	0.0171056	0.0233918	-0.135925	-0.329005
AT1G04897	16.468	0.490321	0.81558	0.92132	-1.0854	2.63227	2.85707	-0.0355894	-0.30952
AT1G04900	0.61686	0.804215	0.943989	1.02597	1.02597	0.104128	0.101492	0.0111365	-0.0946277
AT1G04907	44.9457	0.163611	0.641155	0.867377	-1.1529	6.95893	8.02296	-0.0617921	-0.786188
AT1G04910	2.88214	0.00870416	0.328559	1.98238	1.98238	0.638583	0.32213	0.297186	-2.06027	!
AT1G04920	0.9553	0.271117	0.705853	1.44064	1.44064	0.187962	0.130471	0.158555	-0.566843
AT1G04930	0.340373	0.381205	0.759843	0.707713	-1.413	0.0470193	0.0664384	-0.150143	-0.418841
AT1G04940	3.09124	0.965052	0.99197	1.03785	1.03785	0.524777	0.505636	0.0161366	-0.0154494
AT1G04945	1.54199	0.5037	0.823358	0.774143	-1.29175	0.224281	0.289716	-0.111179	-0.297828
AT1G04950	1.34452	0.995375	0.998846	0.994355	-1.00568	0.223452	0.224721	-0.00245856	-0.00201331
AT1G04960	1.15787	0.677563	0.899155	0.939384	-1.06453	0.186947	0.19901	-0.027157	-0.16905
AT1G04970	2.36286	0.659801	0.892035	1.03663	1.03663	0.400894	0.386727	0.0156251	-0.180587
AT1G04980	0.870933	0.0621652	0.537228	0.608705	-1.64283	0.109848	0.180463	-0.215593	-1.20645
AT1G04985	1.33455	0.863715	0.963065	0.967227	-1.03388	0.218719	0.22613	-0.0144718	-0.0636294
AT1G04990	1.47104	0.0537659	0.520128	1.23	1.23	0.27046	0.219887	0.089904	-1.26949
AT1G05000	0.804508	0.0742103	0.556073	1.9197	1.9197	0.176321	0.091848	0.283234	-1.12954
AT1G05010	22.1546	0.527238	0.833209	0.963803	-1.03756	3.62437	3.76049	-0.0160116	-0.277994
AT1G05020	0.593284	0.116509	0.599316	1.76821	1.76821	0.126321	0.0714401	0.247534	-0.933642
AT1G05030	1.61654	0.696116	0.904694	1.05081	1.05081	0.276099	0.262747	0.0215262	-0.157319
AT1G05033	0.180026	0.997146	0.999228	0.830281	-1.20441	0.0272221	0.0327866	-0.0807747	-0.00124113
AT1G05040	7.14866	0.00210775	0.239375	0.454407	-2.20067	0.744496	1.63839	-0.342555	-2.67618	!	!
AT1G05055	1.07908	0.565359	0.8516	0.955709	-1.04634	0.175773	0.183919	-0.0196743	-0.247676
AT1G05057	118.26	0.222688	0.678243	0.886322	-1.12826	18.5221	20.8978	-0.0524084	-0.652304
AT1G05060	0.674702	0.0181697	0.405438	0.541268	-1.84751	0.0789813	0.145919	-0.266588	-1.74065	!
AT1G05061	0.240782	0.702513	0.907343	1.04395	1.04395	0.0409933	0.0392674	0.0186816	-0.153346
AT1G05065	0.159559	0.135812	0.620616	0.322177	-3.10389	0.01296	0.0402263	-0.491906	-0.867062
AT1G05070	1.63158	0.0337553	0.469029	0.731724	-1.36664	0.229803	0.314057	-0.135653	-1.47166
AT1G05087	0.835647	0.880974	0.96702	0.922893	-1.08355	0.13369	0.144859	-0.0348485	-0.0550371
AT1G05090	1.12221	0.708283	0.909511	0.911842	-1.09668	0.17841	0.195659	-0.0400805	-0.149793
AT1G05100	0.598555	0.532113	0.835951	1.4741	1.4741	0.118876	0.0806429	0.168527	-0.273996
AT1G05120	2.03046	0.667164	0.895256	0.951726	-1.05072	0.33004	0.34678	-0.0214881	-0.175767
AT1G05135	4.51909	0.0487605	0.510452	0.772781	-1.29403	0.656646	0.849718	-0.111944	-1.31193
AT1G05137	19.7533	0.439936	0.790717	0.907361	-1.1021	3.13231	3.45211	-0.04222	-0.35661
AT1G05140	5.59059	0.944591	0.98528	0.988658	-1.01147	0.926451	0.937079	-0.00495377	-0.0247561
AT1G05150	6.05678	8.28968e-05	0.132486	1.20975	1.20975	1.10528	0.913644	0.082696	-4.08146
AT1G05160	1.021	0.127569	0.611668	0.726675	-1.37613	0.14323	0.197103	-0.13866	-0.894255
AT1G05163	289.862	0.373885	0.754956	1.13517	1.13517	51.3687	45.252	0.0550604	-0.427262
AT1G05170	0.872083	0.614302	0.871867	0.905495	-1.10437	0.138139	0.152556	-0.043114	-0.211618
AT1G05180	2.22621	0.0441422	0.498769	0.761102	-1.31388	0.320704	0.421368	-0.118557	-1.35515
AT1G05183	0.492823	0.0291202	0.45338	2.58789	2.58789	0.118489	0.0457857	0.412947	-1.53581	!
AT1G05187	0.395425	0.765112	0.930879	0.927689	-1.07795	0.063432	0.0683763	-0.0325976	-0.116275
AT1G05190	34.6952	0.268053	0.705026	1.03993	1.03993	5.89571	5.66936	0.0170022	-0.57178
AT1G05200	5.80852	0.31112	0.72543	0.881251	-1.13475	0.906978	1.02919	-0.0549002	-0.507072
AT1G05205	0.489333	0.34225	0.740804	1.16754	1.16754	0.0878592	0.0752517	0.0672712	-0.465657
AT1G05207	0.118349	0.701412	0.906936	1.34012	1.34012	0.0225917	0.0168579	0.127145	-0.154027
AT1G05210	0.347591	0.553598	0.846768	0.779613	-1.28269	0.0507576	0.0651062	-0.108121	-0.256806
AT1G05213	0.132027	0.176975	0.650559	2.74258	2.74258	0.0322499	0.011759	0.438159	-0.752088
AT1G05230	217.026	0.00405144	0.279096	0.63865	-1.5658	28.1947	44.1473	-0.194737	-2.39239	!
AT1G05240	0.394785	0.854791	0.960309	0.970458	-1.03044	0.0648111	0.066784	-0.0130233	-0.0681398
AT1G05247	60.4648	0.107733	0.5899	0.841602	-1.18821	9.21069	10.9442	-0.0748933	-0.967652
AT1G05250	0.415998	0.173046	0.648125	0.643701	-1.55352	0.054304	0.0843621	-0.191316	-0.761839
AT1G05260	0.769923	0.234797	0.68525	0.758473	-1.31844	0.110696	0.145945	-0.12006	-0.629308
AT1G05270	1.43009	0.695083	0.904087	0.905196	-1.10473	0.226488	0.250209	-0.0432573	-0.157963
AT1G05273	233.88	0.246409	0.690921	0.824294	-1.21316	35.2256	42.7343	-0.0839179	-0.608344
AT1G05280	0.224456	0.634763	0.881003	1.01578	1.01578	0.0377022	0.0371165	0.00679941	-0.197389
AT1G05290	0.126367	0.69334	0.903751	1.0629	1.0629	0.0217034	0.0204191	0.0264912	-0.159054
AT1G05291	0.121919	0.65684	0.889742	0.750059	-1.33323	0.0174177	0.0232218	-0.124904	-0.18254
AT1G05300	0.324935	0.988693	0.997844	0.836856	-1.19495	0.0493459	0.0589658	-0.0773491	-0.00493867
AT1G05310	1.5773	0.000147121	0.166891	2.77078	2.77078	0.386336	0.139432	0.442602	-3.83232	!	!
AT1G05320	2.93012	0.72071	0.915166	1.0975	1.0975	0.511054	0.465652	0.0404047	-0.142239
AT1G05323	0.727729	0.427829	0.784082	0.946021	-1.05706	0.117924	0.124652	-0.0240994	-0.36873
AT1G05333	0.932393	0.21084	0.674598	1.28345	1.28345	0.174689	0.136109	0.108379	-0.676046
AT1G05340	0.211164	0.990068	0.997959	0.91449	-1.09351	0.0336221	0.0367659	-0.0388212	-0.00433489
AT1G05350	1.42671	0.92377	0.978809	0.986784	-1.01339	0.236203	0.239366	-0.0057777	-0.034436
AT1G05360	1.0363	0.072944	0.553429	1.39055	1.39055	0.200934	0.1445	0.143185	-1.13701
AT1G05370	0.232231	0.72876	0.918343	1.23126	1.23126	0.0427168	0.0346936	0.0903491	-0.137415
AT1G05380	5.67857	0.912608	0.975866	0.991049	-1.00903	0.942173	0.950682	-0.00390476	-0.0397159
AT1G05385	1.22549	0.89735	0.971109	0.971153	-1.0297	0.201259	0.207237	-0.0127124	-0.0470379
AT1G05390	0.194504	0.415277	0.776457	0.700515	-1.42752	0.0267082	0.0381265	-0.154583	-0.381662
AT1G05410	1.50419	0.0610844	0.533471	1.46674	1.46674	0.298134	0.203263	0.166354	-1.21407
AT1G05417	4.61907	0.98937	0.997844	1.00213	1.00213	0.770664	0.769026	0.000923833	-0.00464148
AT1G05423	21.6695	0.68331	0.90062	0.934977	-1.06954	3.49022	3.73295	-0.029199	-0.165382
AT1G05427	54.4319	0.61206	0.870486	0.891813	-1.12131	8.55318	9.59078	-0.0497262	-0.213206
AT1G05430	1.57338	0.238776	0.687505	1.27431	1.27431	0.293857	0.230602	0.105274	-0.62201
AT1G05433	7.24074	0.077049	0.558541	0.762476	-1.31152	1.04415	1.36943	-0.117774	-1.11323
AT1G05440	0.350745	0.0963996	0.577603	1.79106	1.79106	0.0750258	0.0418891	0.253109	-1.01592
AT1G05460	1.8731	0.203649	0.671525	1.17057	1.17057	0.336715	0.287651	0.0683979	-0.691117
AT1G05470	2.01333	0.919472	0.977703	0.956229	-1.04577	0.328047	0.343063	-0.0194379	-0.0364613
AT1G05490	1.62203	0.0958413	0.576823	1.36852	1.36852	0.312401	0.228276	0.136253	-1.01845
AT1G05500	2.74758	0.243257	0.689257	0.821912	-1.21667	0.413168	0.502691	-0.0851744	-0.613934
AT1G05520	2.63751	0.451639	0.797972	0.927198	-1.07852	0.42298	0.456191	-0.0328275	-0.345209
AT1G05523	0.382848	0.0867279	0.568549	3.46721	3.46721	0.0990487	0.0285673	0.53998	-1.06184
AT1G05530	0.221194	0.0137042	0.375995	3.88505	3.88505	0.0586379	0.0150932	0.589396	-1.86314	!
AT1G05540	0.122064	0.717992	0.913756	1.49317	1.49317	0.0243682	0.0163198	0.174109	-0.143881
AT1G05550	0.239888	0.641537	0.883849	2.07195	2.07195	0.0539328	0.02603	0.31638	-0.192779
AT1G05560	11.0545	0.448157	0.795828	0.904878	-1.10512	1.75041	1.93441	-0.0434102	-0.34857
AT1G05562	1.82781	0.597373	0.863011	1.07294	1.07294	0.315354	0.293917	0.0305744	-0.223755
AT1G05563	0.45668	0.0941632	0.576287	0.506203	-1.97549	0.0511601	0.101066	-0.295675	-1.02612
AT1G05570	10.0399	0.134651	0.618825	0.842084	-1.18753	1.52986	1.81676	-0.0746446	-0.870792
AT1G05575	0.120357	0.55124	0.845211	1.23401	1.23401	0.0221608	0.0179584	0.0913181	-0.258659
AT1G05577	0.340517	0.217458	0.676239	1.53434	1.53434	0.0687187	0.0447871	0.185923	-0.662624
AT1G05580	0.127775	0.222349	0.678243	5.34706	5.34706	0.0358814	0.00671048	0.728115	-0.652964
AT1G05590	1.89763	0.597923	0.863011	1.08311	1.08311	0.328891	0.303653	0.0346737	-0.223355
AT1G05600	0.975088	0.801694	0.942771	0.969457	-1.03151	0.159994	0.165035	-0.0134716	-0.0959911
AT1G05603	0.102408	0.384243	0.760523	1.56259	1.56259	0.0208151	0.013321	0.193844	-0.415394
AT1G05620	0.580071	0.78329	0.936549	0.935469	-1.06898	0.0934551	0.0999018	-0.0289704	-0.106078
AT1G05630	2.43414	0.68796	0.902263	1.04381	1.04381	0.414386	0.396995	0.0186203	-0.162437
AT1G05640	0.917004	0.290651	0.715138	1.44931	1.44931	0.180871	0.124797	0.161162	-0.536628
AT1G05643	0.124481	0.167697	0.643086	2.93812	2.93812	0.0309573	0.0105364	0.468069	-0.775474
AT1G05650	0.169986	0.850546	0.959251	1.26372	1.26372	0.0316315	0.0250304	0.101652	-0.0703022
AT1G05660	0.229939	0.171386	0.647335	1.87943	1.87943	0.0500277	0.0266185	0.274027	-0.766025
AT1G05670	1.32656	0.875218	0.965878	1.03494	1.03494	0.22489	0.217297	0.0149161	-0.0578837
AT1G05675	0.175219	0.0762504	0.55839	6.11206	6.11206	0.0501942	0.00821232	0.786187	-1.11776
AT1G05680	3.83054	0.319738	0.730951	0.865365	-1.15558	0.592344	0.684502	-0.0628009	-0.495206
AT1G05690	0.532363	0.383576	0.760273	0.793765	-1.25982	0.0785258	0.0989284	-0.100308	-0.416148
AT1G05700	0.372777	0.113215	0.595987	1.94288	1.94288	0.0820353	0.0422236	0.288446	-0.946097
AT1G05710	0.576454	0.863238	0.963065	1.09541	1.09541	0.10045	0.0917013	0.0395748	-0.0638695
AT1G05720	1.28212	0.28	0.711214	1.20365	1.20365	0.233435	0.19394	0.0805001	-0.552842
AT1G05730	0.234882	0.0815762	0.563166	2.27539	2.27539	0.0543902	0.0239037	0.357056	-1.08844
AT1G05740	0.207345	0.249742	0.692509	1.94503	1.94503	0.0456468	0.0234684	0.288927	-0.602509
AT1G05750	0.685783	0.373113	0.754502	1.29467	1.29467	0.128975	0.0996197	0.112159	-0.42816
AT1G05760	0.249161	0.22478	0.678816	0.55101	-1.81485	0.0295055	0.0535481	-0.25884	-0.648241
AT1G05767	0.772662	0.799279	0.94167	0.954778	-1.04736	0.125798	0.131756	-0.0200975	-0.0973013
AT1G05780	0.28522	0.0752479	0.557304	0.450001	-2.22222	0.0295055	0.0655677	-0.346786	-1.12351
AT1G05785	0.296207	0.891567	0.968938	1.02924	1.02924	0.0500791	0.0486566	0.0125153	-0.0498461
AT1G05790	1.83309	0.130303	0.614631	1.26338	1.26338	0.341066	0.269964	0.101533	-0.885045
AT1G05800	0.398404	0.84484	0.956774	0.890913	-1.12244	0.06257	0.0702313	-0.0501646	-0.0732257
AT1G05805	4.59934	0.584127	0.858854	0.941176	-1.0625	0.743328	0.789786	-0.0263292	-0.233493
AT1G05810	0.759461	0.472557	0.808379	1.21377	1.21377	0.138799	0.114354	0.0841361	-0.325545
AT1G05820	0.162598	0.116499	0.599316	3.12773	3.12773	0.0410689	0.0131306	0.495229	-0.933677
AT1G05830	3.9548	0.364879	0.752036	0.897292	-1.11446	0.623452	0.694815	-0.0470662	-0.437851
AT1G05835	0.938469	0.0379019	0.48345	2.17036	2.17036	0.214152	0.0986712	0.336532	-1.42134	!
AT1G05837	0.519746	0.0518962	0.516636	3.9645	3.9645	0.138351	0.0348975	0.598188	-1.28486
AT1G05840	1.59397	0.452937	0.798694	0.889065	-1.12478	0.25006	0.281262	-0.0510664	-0.343963
AT1G05850	26.7965	0.17556	0.649389	0.890739	-1.12266	4.208	4.72417	-0.0502494	-0.755575
AT1G05853	72.1174	0.978134	0.995631	1.00365	1.00365	12.0415	11.9977	0.00158328	-0.0096015
AT1G05860	0.933734	0.147548	0.630069	1.38183	1.38183	0.18057	0.130674	0.140456	-0.831067
AT1G05863	0.340137	0.376893	0.757229	1.4462	1.4462	0.0670299	0.0463491	0.160228	-0.423782
AT1G05870	0.973202	0.267094	0.704622	0.748228	-1.33649	0.138841	0.18556	-0.125966	-0.573335
AT1G05880	0.290111	0.644631	0.885207	2.44492	2.44492	0.0686323	0.0280714	0.388265	-0.190689
AT1G05890	3.8248	0.9311	0.980156	0.981494	-1.01885	0.631513	0.643419	-0.00811219	-0.0310037
AT1G05894	0.168292	0.148935	0.631665	1.84358	1.84358	0.0363697	0.0197278	0.265661	-0.827002
AT1G05900	0.865544	0.690863	0.903332	0.944775	-1.05845	0.140161	0.148354	-0.0246718	-0.160608
AT1G05903	0.150152	0.500899	0.821838	1.89424	1.89424	0.0327576	0.0172932	0.277436	-0.30025
AT1G05907	5.88424	0.402227	0.769991	0.905304	-1.1046	0.931964	1.02945	-0.0432056	-0.395529
AT1G05910	4.05976	0.994084	0.998652	0.998432	-1.00157	0.676096	0.677158	-0.000681631	-0.00257699
AT1G05913	0.117596	0.408463	0.773183	0.306042	-3.26753	0.00918533	0.0300133	-0.514219	-0.388847
AT1G05917	17.7281	0.669281	0.895793	0.965016	-1.03625	2.90208	3.00729	-0.0154657	-0.174392
AT1G05940	1.46718	0.179969	0.65124	0.798639	-1.25213	0.217155	0.271906	-0.0976492	-0.744802
AT1G05950	0.509025	0.0145912	0.383644	1.49049	1.49049	0.101546	0.0681293	0.173328	-1.83591
AT1G05960	4.79839	0.309003	0.724094	0.809047	-1.23602	0.715317	0.884148	-0.0920263	-0.510037
AT1G05970	0.40958	0.299865	0.71937	0.708392	-1.41165	0.0566114	0.0799153	-0.149726	-0.523074
AT1G05993	19.1247	0.573626	0.853496	0.921549	-1.08513	3.05732	3.31759	-0.0354817	-0.241371
AT1G05997	3.18772	0.287011	0.714012	1.64455	1.64455	0.660778	0.401797	0.216048	-0.542101
AT1G06000	1.13963	0.890199	0.968833	1.01762	1.01762	0.191596	0.188279	0.00758513	-0.0505127
AT1G06002	0.810289	0.128921	0.613274	1.39771	1.39771	0.157449	0.112648	0.145416	-0.889675
AT1G06010	0.997812	0.791394	0.939046	1.06702	1.06702	0.171694	0.16091	0.0281745	-0.101607
AT1G06030	0.115805	0.376716	0.757064	0.834568	-1.19822	0.0175604	0.0210413	-0.0785381	-0.423986
AT1G06033	8.48396	0.0772423	0.559266	0.756599	-1.3217	1.21806	1.60992	-0.121134	-1.11214
AT1G06040	4.55838	0.0827453	0.563557	0.801413	-1.2478	0.675978	0.843483	-0.0961438	-1.08226
AT1G06050	0.536881	0.180097	0.65124	1.50629	1.50629	0.107556	0.0714044	0.177909	-0.744494
AT1G06053	0.186332	0.352285	0.745405	1.38612	1.38612	0.0360806	0.02603	0.1418	-0.453106
AT1G06060	0.894051	0.101936	0.584075	0.641176	-1.55963	0.11643	0.181587	-0.193022	-0.991673
AT1G06070	1.4652	0.72529	0.916994	0.892378	-1.1206	0.230313	0.258089	-0.0494512	-0.139489
AT1G06080	0.734013	0.871515	0.964485	1.22307	1.22307	0.134611	0.11006	0.0874519	-0.0597254
AT1G06087	10.692	0.312852	0.726602	0.888668	-1.12528	1.67696	1.88705	-0.0512603	-0.504662
AT1G06090	0.330166	0.204166	0.671802	0.608111	-1.64444	0.0416177	0.0684376	-0.216017	-0.690016
AT1G06100	0.100142	0.369483	0.753731	0.594788	-1.68127	0.0124495	0.020931	-0.225638	-0.432406
AT1G06110	3.66317	0.0377649	0.483235	0.711826	-1.40484	0.50775	0.713306	-0.147626	-1.42291
AT1G06130	1.50554	0.748608	0.926079	1.0803	1.0803	0.260608	0.241237	0.0335447	-0.125746
AT1G06140	0.452924	0.0965381	0.577999	1.76173	1.76173	0.096308	0.0546666	0.24594	-1.0153
AT1G06143	0.526971	0.625358	0.876975	1.11008	1.11008	0.0924103	0.0832467	0.0453536	-0.203871
AT1G06148	0.49777	0.656994	0.889742	1.09809	1.09809	0.0868404	0.079083	0.0406387	-0.182439
AT1G06150	3.74017	0.989719	0.997851	0.997899	-1.00211	0.622706	0.624017	-0.00091354	-0.00448792
AT1G06160	0.956379	0.307266	0.723754	1.2105	1.2105	0.174576	0.144217	0.0829665	-0.512485
AT1G06177	0.114707	0.534276	0.83682	0.599577	-1.66784	0.0143321	0.0239037	-0.222155	-0.272234
AT1G06180	0.386535	0.551941	0.845946	0.877078	-1.14015	0.0602037	0.0686412	-0.0569617	-0.258107
AT1G06190	5.17642	0.258836	0.699775	1.16587	1.16587	0.928807	0.796666	0.0666491	-0.586976
AT1G06200	3.03872	0.232323	0.683287	0.868415	-1.15152	0.470786	0.542121	-0.0612727	-0.633908
AT1G06210	3.69561	0.999071	0.999697	0.990819	-1.00927	0.613095	0.618776	-0.00400546	-0.000403621
AT1G06213	0.388214	0.098534	0.580552	2.838	2.838	0.0956879	0.0337167	0.453013	-1.00641
AT1G06220	7.07932	0.279587	0.711099	0.884664	-1.13037	1.10768	1.25209	-0.0532218	-0.553483
AT1G06227	1.39376	0.317414	0.730034	0.816413	-1.22487	0.208816	0.255772	-0.08809	-0.498374
AT1G06230	7.58194	0.451839	0.797992	0.915371	-1.09245	1.20782	1.31949	-0.0384031	-0.345016
AT1G06233	164.071	0.140368	0.625124	0.77293	-1.29378	23.843	30.8475	-0.11186	-0.852731
AT1G06237	34.5947	0.0261536	0.437836	0.770574	-1.29773	5.01867	6.5129	-0.113186	-1.58247
AT1G06240	1.39319	0.3924	0.765509	0.865156	-1.15586	0.215411	0.248986	-0.0629057	-0.406271
AT1G06243	113.35	0.669926	0.896034	0.954425	-1.04775	18.4511	19.3322	-0.020258	-0.173973
AT1G06247	6.82335	0.014253	0.378824	0.722375	-1.38432	0.953919	1.32053	-0.141237	-1.84609
AT1G06253	52.0247	0.0374108	0.482545	0.759256	-1.31708	7.48423	9.85733	-0.119612	-1.427
AT1G06257	0.132349	0.400855	0.768666	2.59521	2.59521	0.0318455	0.0122709	0.414172	-0.397013
AT1G06263	22.7479	0.112774	0.595987	0.782189	-1.27846	3.32796	4.25467	-0.106688	-0.947792
AT1G06265	0.641085	0.000809567	0.199283	3.19752	3.19752	0.162785	0.0509099	0.504813	-3.09175	!	!
AT1G06267	7.02079	0.014627	0.383648	0.644915	-1.55059	0.917537	1.42272	-0.190497	-1.83484	!
AT1G06270	0.310444	0.992206	0.998321	1.09809	1.09809	0.0541597	0.0493217	0.0406377	-0.00339819
AT1G06273	13.1763	0.364395	0.751779	0.855968	-1.16827	2.02562	2.36647	-0.0675427	-0.438428
AT1G06277	7.0394	0.121117	0.605158	0.777968	-1.2854	1.02672	1.31975	-0.109038	-0.916796
AT1G06283	27.1959	0.177227	0.650559	0.871351	-1.14764	4.22105	4.84426	-0.059807	-0.75147
AT1G06290	4.99147	0.833698	0.952917	0.974429	-1.02624	0.821137	0.842686	-0.0112498	-0.0789913
AT1G06310	0.225425	0.863536	0.963065	0.797024	-1.25467	0.0333271	0.0418144	-0.0985284	-0.0637198
AT1G06360	2.66787	0.0961586	0.57729	0.7836	-1.27616	0.390698	0.498593	-0.105905	-1.01701
AT1G06370	0.300346	0.18202	0.65278	0.640398	-1.56153	0.0390842	0.0610311	-0.19355	-0.739881
AT1G06380	3.37902	0.0704426	0.549642	1.42761	1.42761	0.662369	0.463972	0.154608	-1.15216
AT1G06390	2.5482	0.27461	0.707957	0.851048	-1.17502	0.390525	0.458876	-0.0700462	-0.561284
AT1G06397	0.110005	0.270545	0.705773	2.1547	2.1547	0.0250449	0.0116234	0.333386	-0.567761
AT1G06400	2.68378	0.917296	0.977347	0.992987	-1.00706	0.445723	0.448871	-0.00305625	-0.0374905
AT1G06407	0.134047	0.242436	0.689154	2.34771	2.34771	0.0313351	0.0133471	0.370644	-0.615403
AT1G06410	6.58955	0.0680492	0.545288	1.21171	1.21171	1.20339	0.993133	0.0833975	-1.16718
AT1G06420	0.270813	0.0140635	0.377587	3.93351	3.93351	0.0719734	0.0182975	0.59478	-1.85191	!
AT1G06430	12.9129	0.333139	0.73668	0.897754	-1.11389	2.0362	2.2681	-0.0468426	-0.477374
AT1G06440	0.557666	0.545499	0.841893	1.20448	1.20448	0.101566	0.0843229	0.0808012	-0.263206
AT1G06450	0.177949	0.672293	0.897186	1.11986	1.11986	0.0313351	0.0279813	0.0491634	-0.172442
AT1G06453	165.851	0.790493	0.938608	1.06595	1.06595	28.5243	26.7595	0.0277366	-0.102102
AT1G06457	56.8491	0.973203	0.994252	1.024	1.024	9.58722	9.36249	0.0103013	-0.0117966
AT1G06460	12.9048	0.0171176	0.39782	0.771231	-1.29663	1.87301	2.4286	-0.112816	-1.76656
AT1G06463	44.9691	0.977498	0.995533	1.00961	1.00961	7.53067	7.45902	0.00415164	-0.00988398
AT1G06467	11.9397	0.0213602	0.418015	0.74373	-1.34457	1.6975	2.28241	-0.128585	-1.67039
AT1G06470	2.74734	0.097244	0.578338	0.770041	-1.29863	0.398403	0.517379	-0.113486	-1.01214
AT1G06473	0.370581	0.00557691	0.294707	2.46069	2.46069	0.0878327	0.0356943	0.391057	-2.25361	!	!
AT1G06475	0.207822	0.385423	0.761127	1.053	1.053	0.0355312	0.0337428	0.0224281	-0.414062
AT1G06490	1.24699	0.012681	0.368419	2.2794	2.2794	0.288913	0.12675	0.357821	-1.89685	!
AT1G06500	0.786094	0.906466	0.973266	0.968155	-1.03289	0.128896	0.133135	-0.014055	-0.0426486
AT1G06510	0.505828	0.284749	0.712983	1.2881	1.2881	0.0949197	0.0736897	0.109949	-0.545538
AT1G06515	0.470013	0.62998	0.8789	0.923453	-1.08289	0.075218	0.081453	-0.034585	-0.200674
AT1G06520	0.194483	0.30225	0.719843	0.622757	-1.60576	0.0248786	0.0399492	-0.205681	-0.519634
AT1G06530	5.06341	0.203825	0.671525	1.18949	1.18949	0.916938	0.770865	0.0753614	-0.690742
AT1G06537	0.231755	0.29271	0.715415	1.80492	1.80492	0.0497103	0.0275415	0.256458	-0.533562
AT1G06540	0.129294	0.0875406	0.569874	3.21652	3.21652	0.0328769	0.0102212	0.507387	-1.05779
AT1G06547	0.40566	0.860382	0.962138	0.814246	-1.22813	0.0606876	0.0745323	-0.0892446	-0.0653087
AT1G06550	1.26429	0.394726	0.76691	1.18658	1.18658	0.228696	0.192734	0.0742986	-0.403704
AT1G06553	27.0836	0.0655617	0.54399	0.803697	-1.24425	4.02267	5.00521	-0.0949078	-1.18335
AT1G06560	2.10614	0.0182604	0.405693	1.36736	1.36736	0.405495	0.296553	0.135883	-1.73849
AT1G06567	0.359058	0.452241	0.798232	0.76673	-1.30424	0.0519416	0.0677444	-0.115358	-0.34463
AT1G06570	3.96261	0.447025	0.794912	0.800104	-1.24984	0.587095	0.733774	-0.0968537	-0.349668
AT1G06573	0.115502	0.482122	0.812964	0.538162	-1.85818	0.0134704	0.0250304	-0.269087	-0.316843
AT1G06580	0.702245	0.116212	0.599316	0.633129	-1.57946	0.0907485	0.143333	-0.198508	-0.934751
AT1G06587	0.159527	0.997038	0.999205	1.01111	1.01111	0.0267347	0.026441	0.00479678	-0.00128839
AT1G06590	0.904586	0.673774	0.897946	1.10114	1.10114	0.158022	0.143507	0.0418433	-0.171486
AT1G06610	0.30387	0.843862	0.956451	0.849876	-1.17664	0.046535	0.0547551	-0.0706446	-0.0737288
AT1G06620	0.270059	0.142448	0.62659	1.86348	1.86348	0.0585826	0.0314372	0.270325	-0.846342
AT1G06630	1.23164	0.756379	0.928247	1.05698	1.05698	0.21096	0.199587	0.0240672	-0.121261
AT1G06640	4.45361	0.0691634	0.546936	0.768812	-1.30071	0.645251	0.839284	-0.11418	-1.16012
AT1G06645	1.9865	0.733034	0.920198	0.913202	-1.09505	0.316063	0.346104	-0.0394329	-0.134876
AT1G06650	5.42965	0.113315	0.595987	0.825429	-1.21149	0.818399	0.991484	-0.0833205	-0.945711
AT1G06660	0.508264	0.571213	0.853342	0.918335	-1.08893	0.0811045	0.0883169	-0.036999	-0.243202
AT1G06667	69.7043	0.874046	0.965263	0.998279	-1.00172	11.6074	11.6274	-0.000748234	-0.0584658
AT1G06670	7.09128	0.546227	0.842211	0.94789	-1.05497	1.15026	1.2135	-0.023242	-0.262627
AT1G06673	1.28316	0.032135	0.462845	1.94674	1.94674	0.282571	0.145151	0.289308	-1.49302	!
AT1G06680	315.355	0.0268802	0.443191	0.861944	-1.16017	48.6622	56.4563	-0.0645209	-1.57057
AT1G06690	3.20539	0.437536	0.788651	0.894656	-1.11775	0.504528	0.563936	-0.0483441	-0.358986
AT1G06700	4.6208	0.842717	0.955902	0.984113	-1.01614	0.763968	0.776301	-0.00695487	-0.0743184
AT1G06710	1.05067	0.669095	0.895751	1.02999	1.02999	0.177699	0.172525	0.0128311	-0.174512
AT1G06720	3.35125	0.861365	0.96247	0.984502	-1.01574	0.554181	0.562904	-0.0067832	-0.0648128
AT1G06730	1.12804	0.777529	0.935071	0.930937	-1.07419	0.181283	0.194732	-0.0310795	-0.109283
AT1G06740	0.88389	0.142044	0.626528	1.31994	1.31994	0.167631	0.126999	0.120553	-0.847578
AT1G06750	1.22237	0.473096	0.808549	0.850688	-1.17552	0.187292	0.220165	-0.0702297	-0.325051
AT1G06760	10.8129	1.68119e-07	0.00201516	0.204828	-4.88215	0.612753	2.99155	-0.688611	-6.77438	!	!
AT1G06770	0.769483	0.219104	0.677139	1.37274	1.37274	0.148394	0.1081	0.137588	-0.659351
AT1G06780	2.13279	0.9147	0.976796	0.991071	-1.00901	0.353872	0.35706	-0.0038953	-0.0387214
AT1G06790	0.955251	0.563035	0.850712	1.23616	1.23616	0.176022	0.142395	0.0920734	-0.249464
AT1G06800	0.905245	0.182302	0.653073	1.40003	1.40003	0.176021	0.125727	0.146136	-0.739208
AT1G06820	3.02461	0.788015	0.938093	0.917999	-1.08933	0.482549	0.525654	-0.0371579	-0.103466
AT1G06830	0.569195	0.168369	0.643848	0.689834	-1.44962	0.0774533	0.112278	-0.161255	-0.773737
AT1G06837	0.220345	0.278663	0.710721	1.43038	1.43038	0.0432272	0.0302209	0.15545	-0.554921
AT1G06840	1.79954	0.788654	0.938093	1.06827	1.06827	0.309823	0.290023	0.0286808	-0.103114
AT1G06850	0.232221	0.114561	0.597941	0.689659	-1.44999	0.0315948	0.0458122	-0.161365	-0.940961
AT1G06860	0.788228	0.648438	0.886579	0.859163	-1.16392	0.12142	0.141323	-0.0659244	-0.188131
AT1G06870	0.983469	0.376657	0.757009	0.861946	-1.16017	0.151758	0.176065	-0.0645199	-0.424053
AT1G06880	1.10717	0.893908	0.96958	0.898644	-1.11279	0.174677	0.194379	-0.0464124	-0.048707
AT1G06890	7.44153	0.272857	0.706622	1.19856	1.19856	1.35227	1.12825	0.0786585	-0.564064
AT1G06900	4.52208	0.0575085	0.528301	0.81863	-1.22155	0.678517	0.828844	-0.0869123	-1.24027
AT1G06910	0.619549	0.761408	0.929775	1.15615	1.15615	0.110736	0.0957801	0.0630147	-0.118383
AT1G06950	19.1614	0.304879	0.721338	0.899028	-1.11231	3.02377	3.36337	-0.0462266	-0.515873
AT1G06960	1.03513	0.112637	0.595859	0.739828	-1.35167	0.146723	0.198321	-0.130869	-0.948319
AT1G06970	0.212214	0.928229	0.979674	1.57312	1.57312	0.0432468	0.0274911	0.196762	-0.0323449
AT1G06980	0.785463	0.376508	0.756867	1.47717	1.47717	0.156127	0.105694	0.16943	-0.424226
AT1G07000	1.24844	0.910495	0.974793	1.01605	1.01605	0.209731	0.206417	0.00691646	-0.0407223
AT1G07007	0.106568	0.517795	0.829047	0.925752	-1.0802	0.0170765	0.018446	-0.0335052	-0.285842
AT1G07010	1.34839	0.680272	0.89979	1.04389	1.04389	0.229557	0.219906	0.0186548	-0.167317
AT1G07020	1.11892	0.534814	0.837214	0.88333	-1.13208	0.174934	0.198039	-0.053877	-0.271797
AT1G07030	1.79068	0.994755	0.998797	0.997718	-1.00229	0.298106	0.298788	-0.000992009	-0.00228372
AT1G07040	1.95407	0.307301	0.723754	1.13495	1.13495	0.346265	0.305092	0.0549775	-0.512436
AT1G07050	7.15982	0.357169	0.746687	1.10861	1.10861	1.25477	1.13184	0.0447777	-0.447126
AT1G07060	1.13068	0.20436	0.671831	1.7486	1.7486	0.239772	0.137122	0.242689	-0.689604
AT1G07070	0.785338	0.105097	0.587383	0.629711	-1.58803	0.10115	0.160629	-0.200859	-0.978409
AT1G07080	1.74254	0.371711	0.754079	0.849191	-1.17759	0.266739	0.314109	-0.0709946	-0.429795
AT1G07090	0.60858	0.678308	0.899569	1.10007	1.10007	0.106263	0.0965966	0.0414215	-0.168573
AT1G07100	0.204592	0.0835434	0.564255	2.70726	2.70726	0.0498016	0.0183956	0.432529	-1.07809
AT1G07110	11.7083	0.0656788	0.54399	0.810473	-1.23385	1.7471	2.15566	-0.0912613	-1.18257
AT1G07119	0.164445	0.070605	0.549642	2.60143	2.60143	0.0395946	0.0152203	0.415213	-1.15116
AT1G07120	0.380401	0.00624605	0.304342	3.69993	3.69993	0.099821	0.0269791	0.568194	-2.20439	!	!
AT1G07128	0.471638	0.725149	0.916974	0.920457	-1.08642	0.0753506	0.0818622	-0.0359965	-0.139573
AT1G07130	0.195185	0.122368	0.605533	0.58459	-1.7106	0.0240027	0.041059	-0.233148	-0.912333
AT1G07135	0.570002	0.430278	0.784951	1.27748	1.27748	0.106575	0.0834261	0.106353	-0.366251
AT1G07140	9.57678	0.30337	0.720236	0.89291	-1.11993	1.50583	1.68643	-0.0491925	-0.518028
AT1G07150	0.410912	0.114576	0.597941	1.68779	1.68779	0.0860105	0.0509603	0.227319	-0.940905
AT1G07160	0.100829	0.0796645	0.562303	4.93765	4.93765	0.0279492	0.00566043	0.69352	-1.09874
AT1G07170	1.16924	0.3397	0.739781	1.19163	1.19163	0.211912	0.177834	0.0761403	-0.468905
AT1G07180	1.27199	0.0246792	0.435345	0.579264	-1.72633	0.15552	0.268478	-0.237124	-1.60767	!
AT1G07200	2.89919	0.924193	0.979001	1.00064	1.00064	0.483352	0.483044	0.000276959	-0.0342375
AT1G07210	1.03381	0.605864	0.867437	1.05229	1.05229	0.176692	0.167912	0.0221364	-0.217625
AT1G07220	1.00357	0.764852	0.930609	1.04155	1.04155	0.170667	0.163858	0.0176814	-0.116423
AT1G07230	3.2874	0.949216	0.986627	1.02503	1.02503	0.554673	0.541126	0.0107383	-0.0226349
AT1G07233	0.119413	0.317436	0.730034	1.37564	1.37564	0.0230491	0.0167551	0.138505	-0.498344
AT1G07240	1.47304	0.673799	0.897946	0.879939	-1.13644	0.229827	0.261185	-0.0555475	-0.17147
AT1G07250	4.31129	0.561529	0.849888	0.931098	-1.074	0.69291	0.744186	-0.0310046	-0.250628
AT1G07260	0.664913	0.40373	0.770465	1.25972	1.25972	0.123556	0.098082	0.100273	-0.393909
AT1G07270	0.45595	0.355515	0.74656	1.75776	1.75776	0.0968722	0.055111	0.244961	-0.449141
AT1G07280	12.4474	0.0787722	0.561399	0.910673	-1.09809	1.97758	2.17156	-0.0406375	-1.10363
AT1G07290	0.316104	0.202941	0.670974	0.590288	-1.69409	0.0391107	0.0662571	-0.228936	-0.692631
AT1G07300	0.138531	0.162939	0.641155	0.698962	-1.43069	0.0189975	0.0271796	-0.155546	-0.787974
AT1G07310	1.08995	0.830322	0.952125	0.937368	-1.06682	0.175785	0.18753	-0.0280898	-0.0807533
AT1G07313	0.102167	0.165821	0.641155	0.198553	-5.03643	0.00564171	0.0284141	-0.702123	-0.78036
AT1G07320	27.6849	0.160739	0.639142	0.864725	-1.15644	4.27943	4.94889	-0.063122	-0.793879
AT1G07330	0.853383	0.0975998	0.578338	1.62451	1.62451	0.176075	0.108386	0.210722	-1.01055
AT1G07340	0.202653	0.156175	0.636175	2.39778	2.39778	0.0476702	0.019881	0.379809	-0.806388
AT1G07350	4.0114	0.733741	0.920409	1.05972	1.05972	0.687953	0.649181	0.025193	-0.134457
AT1G07360	3.1347	0.452353	0.798252	1.06323	1.06323	0.538461	0.506437	0.0266292	-0.344523
AT1G07370	1.11173	0.543339	0.840982	1.13629	1.13629	0.197109	0.173467	0.055488	-0.264929
AT1G07380	1.11073	0.613191	0.871268	1.09692	1.09692	0.193677	0.176565	0.0401732	-0.212404
AT1G07390	0.635768	0.130586	0.614675	1.47641	1.47641	0.126346	0.0855766	0.169207	-0.884103
AT1G07393	4.88065	0.866865	0.963293	1.00439	1.00439	0.815222	0.811661	0.00190151	-0.0620487
AT1G07400	0.679553	0.109869	0.589996	1.49663	1.49663	0.135788	0.0907292	0.175116	-0.959124
AT1G07410	0.147218	0.562212	0.850073	1.24547	1.24547	0.0272186	0.021854	0.0953338	-0.2501
AT1G07420	2.15702	0.299569	0.71937	0.838113	-1.19316	0.327841	0.391166	-0.0766972	-0.523504
AT1G07430	1.13162	0.0407384	0.490879	2.25203	2.25203	0.261215	0.115991	0.352574	-1.39	!
AT1G07440	3.60193	0.80919	0.945392	0.960824	-1.04077	0.588327	0.612315	-0.017356	-0.0919494
AT1G07450	0.196124	0.318299	0.730187	0.670966	-1.49039	0.0262508	0.0391239	-0.1733	-0.497165
AT1G07457	7.62041	0.0180102	0.403514	0.452631	-2.2093	0.791491	1.74864	-0.344256	-1.74448	!
AT1G07470	1.04646	0.0491846	0.512606	0.756048	-1.32267	0.150181	0.19864	-0.121451	-1.30817
AT1G07476	0.104193	0.877497	0.965939	1.42083	1.42083	0.0203843	0.0143467	0.152542	-0.0567545
AT1G07480	1.28785	0.926906	0.979367	0.967911	-1.03315	0.211141	0.218141	-0.0141644	-0.0329643
AT1G07487	4.43404	0.799092	0.941647	1.05966	1.05966	0.760411	0.717602	0.0251649	-0.0974031
AT1G07510	4.20136	0.261993	0.701446	1.16298	1.16298	0.752989	0.647464	0.0655734	-0.581711
AT1G07520	1.04051	0.720844	0.915166	1.06482	1.06482	0.178862	0.167973	0.0272772	-0.142159
AT1G07530	3.9647	0.672802	0.897456	0.958596	-1.04319	0.646815	0.674752	-0.0183643	-0.172113
AT1G07540	0.241427	0.203811	0.671525	1.9689	1.9689	0.0533694	0.0271062	0.294224	-0.690773
AT1G07547	0.64822	0.066875	0.544381	0.560521	-1.78405	0.0776111	0.138462	-0.251408	-1.17474
AT1G07550	0.173409	0.159686	0.638879	2.42246	2.42246	0.0409138	0.0168893	0.384257	-0.796732
AT1G07560	0.208792	0.915588	0.976977	0.730228	-1.36943	0.029373	0.0402244	-0.136541	-0.0382998
AT1G07570	1.08718	0.098737	0.58056	0.609389	-1.64099	0.137219	0.225174	-0.215105	-1.00552
AT1G07580	0.191081	0.0195607	0.41054	5.18515	5.18515	0.0533959	0.0102979	0.714761	-1.70862	!
AT1G07590	25.2471	0.393069	0.76579	0.896281	-1.11572	3.97769	4.438	-0.047556	-0.405531
AT1G07593	37.0003	0.50145	0.822135	0.954867	-1.04727	6.02435	6.3091	-0.0200572	-0.299773
AT1G07600	5.44926	0.504363	0.823548	1.16433	1.16433	0.977169	0.839251	0.0660779	-0.297257
AT1G07610	1.71023	0.496692	0.818958	0.847686	-1.17968	0.261541	0.308535	-0.0717651	-0.303913
AT1G07615	0.889332	0.179997	0.65124	1.34491	1.34491	0.170024	0.12642	0.128693	-0.744734
AT1G07620	0.258427	0.839258	0.95426	0.915409	-1.09241	0.041169	0.0449734	-0.0383848	-0.0761046
AT1G07623	0.348518	0.0825208	0.563557	2.14429	2.14429	0.0792255	0.0369472	0.331284	-1.08344
AT1G07630	1.92664	0.814135	0.946782	0.97667	-1.02389	0.317318	0.324897	-0.010252	-0.0893033
AT1G07640	1.64451	0.0697718	0.54787	0.728793	-1.37213	0.231087	0.317082	-0.137396	-1.15632
AT1G07650	4.78227	0.577986	0.855998	0.910515	-1.09828	0.759712	0.834376	-0.0407128	-0.238083
AT1G07660	1.9018	0.083957	0.564255	1.15185	1.15185	0.339334	0.2946	0.0613955	-1.07594
AT1G07663	0.159796	0.48011	0.811878	1.65344	1.65344	0.0331912	0.0200741	0.218387	-0.31866
AT1G07670	5.47335	0.18726	0.657739	0.905312	-1.10459	0.86689	0.957559	-0.0432018	-0.727555
AT1G07673	0.124794	0.302667	0.72022	1.66472	1.66472	0.0259874	0.0156106	0.221342	-0.519035
AT1G07700	1.71229	0.582479	0.85808	1.09324	1.09324	0.298094	0.272671	0.0387147	-0.23472
AT1G07705	1.63031	0.909245	0.974008	0.938529	-1.0655	0.263103	0.280335	-0.0275523	-0.041319
AT1G07710	0.211328	0.53842	0.839202	2.04712	2.04712	0.0473248	0.0231178	0.311142	-0.268879
AT1G07720	2.88386	0.82488	0.950343	0.977559	-1.02296	0.475189	0.486098	-0.00985724	-0.0836091
AT1G07725	0.306512	0.163686	0.641155	2.18006	2.18006	0.0700421	0.0321285	0.338469	-0.785988
AT1G07728	0.827022	0.974411	0.9947	1.02657	1.02657	0.139644	0.13603	0.0113898	-0.011258
AT1G07740	0.547704	0.0216357	0.421184	2.3639	2.3639	0.128295	0.0542727	0.373629	-1.66483	!
AT1G07743	0.246499	0.186121	0.656622	0.550728	-1.81578	0.0291807	0.0529857	-0.259063	-0.730204
AT1G07745	0.265677	0.444803	0.793411	0.891857	-1.12126	0.0417483	0.0468106	-0.0497048	-0.351832
AT1G07750	0.858184	0.0600405	0.532376	1.58439	1.58439	0.175373	0.110688	0.199862	-1.22156
AT1G07760	6.82829	0.233165	0.683809	1.20925	1.20925	1.24584	1.03026	0.082515	-0.632337
AT1G07770	9.35319	0.00590415	0.29673	0.68964	-1.45003	1.27253	1.8452	-0.161377	-2.22884
AT1G07780	1.31235	0.64374	0.884783	0.824705	-1.21255	0.197712	0.239737	-0.0837014	-0.191289
AT1G07790	3.33071	0.49608	0.818801	1.06264	1.06264	0.571976	0.53826	0.0263859	-0.304448
AT1G07800	0.133495	0.413587	0.775603	1.43256	1.43256	0.0262056	0.0182928	0.156112	-0.383433
AT1G07810	9.17345	0.22128	0.678243	0.869336	-1.1503	1.42204	1.63578	-0.0608122	-0.655058
AT1G07820	4.40067	0.135902	0.620616	1.23415	1.23415	0.810313	0.656575	0.0913685	-0.866775
AT1G07823	0.119097	0.178439	0.651207	3.09982	3.09982	0.030016	0.00968314	0.491336	-0.748511
AT1G07830	1.0551	0.528414	0.833289	1.22975	1.22975	0.19397	0.157731	0.0898161	-0.277026
AT1G07840	1.04943	0.694375	0.903751	0.941998	-1.06157	0.16968	0.180128	-0.0259501	-0.158406
AT1G07850	0.239471	0.684381	0.901019	1.14572	1.14572	0.0426223	0.0372013	0.0590796	-0.164702
AT1G07870	0.690794	0.27537	0.708191	0.767507	-1.30292	0.0999881	0.130276	-0.114918	-0.560084
AT1G07880	0.646302	0.10797	0.5899	1.45348	1.45348	0.127626	0.0878075	0.162409	-0.966697
AT1G07887	0.628608	0.117007	0.599437	1.96027	1.96027	0.138753	0.0707827	0.292316	-0.931788
AT1G07890	33.7109	0.410109	0.774352	0.909449	-1.09957	5.35204	5.88493	-0.0412216	-0.387101
AT1G07897	35.5448	0.0256934	0.437319	0.764613	-1.30785	5.1339	6.71437	-0.116558	-1.59018
AT1G07902	0.104237	0.300786	0.71937	2.37406	2.37406	0.0244477	0.0102979	0.375492	-0.521742
AT1G07903	0.318969	0.0592746	0.530616	0.29164	-3.42889	0.0240067	0.0823162	-0.535153	-1.22713
AT1G07910	2.34573	0.191604	0.660048	1.20047	1.20047	0.426572	0.355338	0.0793511	-0.717595
AT1G07920	34.9089	0.4954	0.818501	0.939308	-1.06461	5.63606	6.00023	-0.0271919	-0.305044
AT1G07930	32.7453	0.358354	0.747224	0.92022	-1.0867	5.2308	5.68429	-0.0361083	-0.445687
AT1G07940	38.146	0.14521	0.628338	0.858392	-1.16497	5.87322	6.84211	-0.0663142	-0.838004
AT1G07950	0.883168	0.446096	0.794325	0.791587	-1.26328	0.130072	0.164318	-0.101501	-0.350571
AT1G07957	8.71225	0.170249	0.646196	0.834673	-1.19807	1.3212	1.58289	-0.0784837	-0.768916
AT1G07960	1.51775	0.300885	0.71937	1.2176	1.2176	0.277779	0.228136	0.0855049	-0.521599
AT1G07970	1.80408	0.377653	0.757486	1.15253	1.15253	0.321987	0.279374	0.0616535	-0.422907
AT1G07980	1.8429	0.210167	0.674192	1.24061	1.24061	0.340133	0.274166	0.0936353	-0.677436
AT1G07990	4.85185	0.819154	0.948354	0.976244	-1.02433	0.798921	0.818361	-0.0104414	-0.0866346
AT1G08000	0.631026	0.459415	0.801401	1.30796	1.30796	0.119204	0.0911374	0.116596	-0.337795
AT1G08010	0.69448	0.767411	0.932067	1.22204	1.22204	0.127313	0.10418	0.0870855	-0.114972
AT1G08017	0.114004	0.775165	0.934265	2.84474	2.84474	0.0281174	0.00988399	0.454043	-0.110606
AT1G08030	1.61841	0.684433	0.901039	1.068	1.068	0.278604	0.260866	0.0285696	-0.164669
AT1G08040	1.95068	0.649797	0.887358	0.993062	-1.00699	0.323981	0.326245	-0.00302368	-0.187223
AT1G08050	0.496769	0.668263	0.895556	1.11549	1.11549	0.0873148	0.0782748	0.0474658	-0.175053
AT1G08057	0.170941	0.831179	0.952277	3.47523	3.47523	0.0442481	0.0127324	0.540984	-0.0803056
AT1G08060	5.57742	0.456824	0.800884	1.08153	1.08153	0.965979	0.893162	0.0340375	-0.340251
AT1G08070	0.414009	0.668277	0.895556	1.10151	1.10151	0.0723345	0.0656686	0.041988	-0.175043
AT1G08090	0.271581	0.528288	0.833284	1.33116	1.33116	0.0516934	0.0388335	0.124229	-0.277129
AT1G08100	0.106872	0.307572	0.723787	2.02789	2.02789	0.0238588	0.0117653	0.307044	-0.512053
AT1G08105	0.263568	0.0880978	0.570494	2.12846	2.12846	0.0597732	0.0280828	0.328065	-1.05504
AT1G08107	15.3424	0.260351	0.700415	0.871571	-1.14735	2.3816	2.73254	-0.0596972	-0.584441
AT1G08110	4.42963	0.276043	0.708262	0.834583	-1.1982	0.671705	0.804839	-0.0785305	-0.559023
AT1G08113	6.97258	0.0760781	0.558255	0.776656	-1.28757	1.01601	1.30818	-0.109771	-1.11874
AT1G08115	412.881	0.221455	0.678243	1.17336	1.17336	74.3026	63.3244	0.0694325	-0.654714
AT1G08117	16.126	0.273326	0.706988	0.842769	-1.18656	2.45834	2.91698	-0.0742913	-0.563319
AT1G08123	93.1717	0.701352	0.906936	0.968156	-1.03289	15.2774	15.7799	-0.0140546	-0.154064
AT1G08125	1.19898	0.492914	0.817333	1.17634	1.17634	0.216021	0.183639	0.0705318	-0.307228
AT1G08130	1.70651	0.702801	0.907503	0.928808	-1.07665	0.273921	0.294917	-0.0320741	-0.153168
AT1G08135	0.178433	0.119823	0.604489	1.64713	1.64713	0.0370089	0.0224688	0.216727	-0.921458
AT1G08150	0.583876	0.370776	0.754047	0.889985	-1.12361	0.0916482	0.102977	-0.0506173	-0.430888
AT1G08160	0.243508	0.517693	0.829047	1.26943	1.26943	0.045403	0.0357663	0.10361	-0.285928
AT1G08180	0.411028	0.313452	0.727317	1.29407	1.29407	0.0772862	0.0597232	0.111959	-0.503829
AT1G08190	6.46459	0.842998	0.955998	0.984776	-1.01546	1.06917	1.0857	-0.00666258	-0.0741735
AT1G08200	13.9963	0.799181	0.941647	0.985232	-1.01499	2.31536	2.35007	-0.00646148	-0.0973551
AT1G08210	1.54937	0.0512413	0.515517	0.628514	-1.59105	0.199323	0.317134	-0.201685	-1.29038
AT1G08213	12.2246	0.35703	0.746687	0.798459	-1.25241	1.80911	2.26576	-0.0977475	-0.447295
AT1G08220	0.464241	0.958069	0.989841	0.653714	-1.52972	0.0611715	0.0935753	-0.184612	-0.0186032
AT1G08230	0.915333	0.0471865	0.506145	1.81111	1.81111	0.196573	0.108538	0.257944	-1.32618	!
AT1G08240	39.8898	0.509669	0.825325	1.07384	1.07384	6.88501	6.41157	0.0309403	-0.292712
AT1G08250	1.29468	0.394732	0.76691	1.29125	1.29125	0.243209	0.188351	0.111012	-0.403698
AT1G08260	4.18387	0.178086	0.651207	1.16292	1.16292	0.749837	0.644788	0.0655499	-0.74937
AT1G08270	0.190894	0.198943	0.6678	1.91849	1.91849	0.0418286	0.0218028	0.28296	-0.701272
AT1G08273	0.202311	0.512633	0.826897	1.23825	1.23825	0.0373077	0.0301293	0.0928096	-0.290194
AT1G08280	0.609758	0.69416	0.903751	1.11202	1.11202	0.107017	0.0962359	0.0461138	-0.15854
AT1G08290	0.270526	0.0999267	0.582356	1.75261	1.75261	0.0574154	0.0327599	0.243686	-1.00032
AT1G08300	0.697512	0.300909	0.71937	1.23801	1.23801	0.128615	0.103888	0.0927255	-0.521565
AT1G08310	0.187948	0.123919	0.607241	2.49139	2.49139	0.0447055	0.017944	0.396443	-0.906861
AT1G08315	0.793631	0.507566	0.824768	0.872129	-1.14662	0.123237	0.141306	-0.0594192	-0.294507
AT1G08317	0.331705	0.408375	0.773143	1.26174	1.26174	0.0616819	0.0488864	0.10097	-0.38894
AT1G08320	0.503351	0.412602	0.775403	1.19605	1.19605	0.0913811	0.0764026	0.0777481	-0.384468
AT1G08327	43.5947	0.703181	0.907503	0.965663	-1.03556	7.13887	7.39271	-0.0151743	-0.152933
AT1G08340	0.725452	0.931703	0.980156	0.966245	-1.03493	0.118833	0.122984	-0.0149127	-0.0307226
AT1G08347	233.365	0.940054	0.983371	1.01368	1.01368	39.1583	38.6299	0.00590084	-0.0268471
AT1G08350	0.831076	0.298528	0.718679	1.19777	1.19777	0.150977	0.126048	0.0783744	-0.525015
AT1G08353	26.0842	0.339805	0.739781	0.894221	-1.11829	4.1046	4.59014	-0.0485551	-0.46877
AT1G08360	11.0092	0.00462677	0.284622	0.767726	-1.30255	1.59377	2.07596	-0.114794	-2.33472
AT1G08370	0.795814	0.952912	0.988114	1.04944	1.04944	0.135835	0.129436	0.0209576	-0.020947
AT1G08380	138.157	3.23444e-05	0.0775392	0.751284	-1.33106	19.756	26.2963	-0.124196	-4.4902
AT1G08390	0.302344	0.647117	0.886332	0.823532	-1.21428	0.0455142	0.0552671	-0.0843195	-0.189017
AT1G08400	0.331031	0.368975	0.753731	1.41005	1.41005	0.0645589	0.0457848	0.149235	-0.433003
AT1G08410	2.02783	0.920972	0.977772	1.04296	1.04296	0.345078	0.330865	0.0182672	-0.0357537
AT1G08420	6.93752	0.680032	0.89979	0.942233	-1.06131	1.12186	1.19064	-0.0258419	-0.167471
AT1G08430	0.45879	0.348989	0.743658	0.792374	-1.26203	0.0676073	0.0853225	-0.10107	-0.457189
AT1G08440	0.194559	0.17861	0.651207	2.18583	2.18583	0.0444963	0.0203567	0.339617	-0.748095
AT1G08450	3.71313	0.0506268	0.514103	1.46055	1.46055	0.734689	0.503022	0.164516	-1.29562
AT1G08460	1.5212	0.471037	0.807546	0.886497	-1.12804	0.23828	0.268788	-0.0523226	-0.326945
AT1G08465	1.0288	0.0580475	0.528301	1.47702	1.47702	0.204488	0.138446	0.169386	-1.23622
AT1G08470	1.26756	0.0432152	0.497271	1.47975	1.47975	0.252131	0.170388	0.170188	-1.36436
AT1G08480	2.03123	0.267284	0.704828	0.836972	-1.19478	0.308494	0.368583	-0.0772889	-0.573028
AT1G08490	3.01153	0.207238	0.67323	0.809324	-1.2356	0.449026	0.554816	-0.0918776	-0.683531
AT1G08500	0.255034	0.189957	0.659136	1.73538	1.73538	0.0539328	0.0310785	0.239394	-0.721345
AT1G08507	0.316217	0.53177	0.835723	1.45615	1.45615	0.0624907	0.0429149	0.163207	-0.274276
AT1G08510	6.192	0.537137	0.838824	1.07874	1.07874	1.07109	0.992909	0.0329166	-0.269915
AT1G08520	17.7399	0.0116273	0.360498	0.788533	-1.26818	2.60707	3.30623	-0.10318	-1.93452
AT1G08530	0.776108	0.363957	0.75171	1.21092	1.21092	0.141691	0.117012	0.0831139	-0.43895
AT1G08540	11.2023	0.609052	0.868874	0.954699	-1.04745	1.82377	1.91031	-0.0201336	-0.215346
AT1G08550	13.0618	0.862872	0.963051	0.984798	-1.01544	2.1603	2.19365	-0.00665303	-0.0640538
AT1G08560	3.1785	0.258689	0.699675	0.723034	-1.38306	0.444597	0.614905	-0.140841	-0.587222
AT1G08570	4.50988	0.0553235	0.52339	0.768504	-1.30123	0.653257	0.850036	-0.114354	-1.25709
AT1G08580	1.07498	0.795776	0.940455	1.03273	1.03273	0.182048	0.17628	0.0139849	-0.0992093
AT1G08590	0.543542	0.699727	0.906439	1.05453	1.05453	0.0929946	0.088186	0.0230584	-0.155071
AT1G08592	1.23525	0.0204934	0.415257	1.71772	1.71772	0.260245	0.151506	0.234952	-1.68839	!
AT1G08600	4.22473	0.23243	0.683431	0.828316	-1.20727	0.638002	0.77024	-0.0818039	-0.633708
AT1G08610	1.10529	0.839694	0.954265	0.899948	-1.11118	0.174514	0.193915	-0.0457827	-0.0758788
AT1G08620	5.30589	0.683785	0.90074	1.01503	1.01503	0.890909	0.877721	0.00647689	-0.16508
AT1G08630	1.41234	0.0320055	0.462845	1.49365	1.49365	0.281988	0.188792	0.174249	-1.49478
AT1G08633	0.10307	0.503115	0.823178	0.572094	-1.74797	0.0125026	0.021854	-0.242533	-0.298332
AT1G08640	2.13419	0.765292	0.930884	1.03922	1.03922	0.362539	0.348858	0.0167056	-0.116173
AT1G08643	9.93608	0.161324	0.639665	0.829557	-1.20546	1.50174	1.81029	-0.0811538	-0.792302
AT1G08650	2.7681	0.0260345	0.437776	0.684018	-1.46195	0.374784	0.547916	-0.164933	-1.58445
AT1G08657	0.117347	0.475866	0.809693	2.07214	2.07214	0.0263834	0.0127324	0.31642	-0.322516
AT1G08660	2.0301	0.302379	0.72004	1.17476	1.17476	0.365538	0.31116	0.069949	-0.519448
AT1G08670	0.152993	0.247941	0.691551	1.78018	1.78018	0.0326542	0.0183433	0.250463	-0.605652
AT1G08680	1.99461	0.878201	0.966148	0.977086	-1.02345	0.328582	0.336288	-0.0100672	-0.0564063
AT1G08700	1.23628	0.449791	0.796428	0.866667	-1.15385	0.191329	0.220764	-0.0621476	-0.346989
AT1G08710	0.915431	0.337822	0.738745	1.28938	1.28938	0.171857	0.133287	0.11038	-0.471312
AT1G08720	3.40169	0.521748	0.831308	1.09303	1.09303	0.592148	0.54175	0.0386315	-0.282539
AT1G08730	0.780319	0.00188002	0.236682	2.9327	2.9327	0.193967	0.0661393	0.467268	-2.72584	!	!
AT1G08735	4.30993	0.0516594	0.51659	1.42796	1.42796	0.844936	0.591707	0.154717	-1.28685
AT1G08740	0.316753	0.590088	0.860852	1.21293	1.21293	0.0578719	0.0477126	0.0838347	-0.229083
AT1G08750	0.633799	0.464903	0.804179	1.00424	1.00424	0.105857	0.10541	0.00183627	-0.332638
AT1G08760	2.34311	0.57074	0.853342	0.923658	-1.08265	0.375021	0.406017	-0.0344886	-0.243562
AT1G08770	0.685991	0.475053	0.809536	0.814281	-1.22808	0.102628	0.126035	-0.0892255	-0.323258
AT1G08780	0.981689	0.811218	0.946101	1.01632	1.01632	0.164939	0.16229	0.00703196	-0.0908626
AT1G08800	3.949	0.0462968	0.505543	1.37789	1.37789	0.762762	0.55357	0.139216	-1.33445
AT1G08810	0.839099	0.300855	0.71937	1.1672	1.1672	0.150639	0.12906	0.0671453	-0.521643
AT1G08820	2.15253	0.408989	0.773485	1.1133	1.1133	0.377989	0.339522	0.0466113	-0.388288
AT1G08830	2.31944	0.434215	0.787182	1.18658	1.18658	0.41956	0.353587	0.0742983	-0.362295
AT1G08840	1.08598	0.474798	0.809508	1.1695	1.1695	0.195138	0.166856	0.0679998	-0.323491
AT1G08845	1.01821	0.676552	0.899014	0.859893	-1.16294	0.156919	0.182486	-0.0655556	-0.169699
AT1G08857	0.710832	0.510996	0.825591	1.38641	1.38641	0.137655	0.099289	0.141891	-0.291582
AT1G08860	0.334398	0.0999948	0.582404	1.73366	1.73366	0.0706907	0.0407755	0.238963	-1.00002
AT1G08870	0.180131	0.574187	0.853645	1.41084	1.41084	0.0351381	0.0249057	0.149478	-0.240947
AT1G08880	4.32666	0.0652095	0.54299	0.765562	-1.30623	0.625359	0.816862	-0.11602	-1.18569
AT1G08890	1.413	0.827407	0.951379	1.05611	1.05611	0.241926	0.229073	0.0237086	-0.0822808
AT1G08900	1.58713	0.109441	0.5899	1.2942	1.2942	0.298442	0.2306	0.112	-0.960819
AT1G08910	1.24251	0.415265	0.776457	0.859887	-1.16294	0.191484	0.222685	-0.0655587	-0.381674
AT1G08920	1.26706	0.150194	0.632789	1.1505	1.1505	0.225956	0.196398	0.0608851	-0.823348
AT1G08930	6.38436	0.760337	0.929645	1.04116	1.04116	1.08552	1.0426	0.0175183	-0.118994
AT1G08937	14.9402	0.73717	0.922049	1.05863	1.05863	2.56095	2.41911	0.0247456	-0.132432
AT1G08940	0.570375	0.179481	0.65124	1.42501	1.42501	0.111723	0.0784018	0.153817	-0.745982
AT1G08950	2.08734	0.972841	0.994236	0.971551	-1.02928	0.342871	0.352911	-0.0125342	-0.0119583
AT1G08960	0.281435	0.0416773	0.492668	2.58648	2.58648	0.0676545	0.026157	0.412709	-1.3801	!
AT1G08970	3.07856	0.542772	0.840982	1.07081	1.07081	0.530638	0.495548	0.0297124	-0.265382
AT1G08973	0.220027	0.239626	0.688129	2.06823	2.06823	0.0494385	0.0239037	0.3156	-0.620466
AT1G08980	7.37172	0.031147	0.460115	0.773324	-1.29312	1.07157	1.38567	-0.111638	-1.50658
AT1G08990	0.518335	0.882448	0.96719	0.976357	-1.02422	0.0853557	0.0874226	-0.0103914	-0.054311
AT1G09000	0.397796	0.533027	0.836216	0.798825	-1.25184	0.0588846	0.073714	-0.0975483	-0.273251
AT1G09010	9.06003	0.0304969	0.457657	0.755896	-1.32293	1.30008	1.71993	-0.121538	-1.51574
AT1G09020	3.09848	0.0534838	0.519176	0.763445	-1.30985	0.447139	0.585686	-0.117222	-1.27178
AT1G09023	1.84974	0.411667	0.774974	1.12529	1.12529	0.326465	0.290115	0.0512662	-0.385454
AT1G09027	7.76745	0.622299	0.875645	1.10642	1.10642	1.35998	1.22917	0.04392	-0.206001
AT1G09040	1.29577	0.00527946	0.290881	1.9034	1.9034	0.283158	0.148764	0.279529	-2.27741	!
AT1G09050	1.47097	0.0596851	0.531546	1.41074	1.41074	0.286932	0.20339	0.149448	-1.22413
AT1G09053	0.115796	0.417895	0.777967	1.30009	1.30009	0.0218172	0.0167813	0.113975	-0.378933
AT1G09060	5.05258	0.39129	0.765024	0.890837	-1.12254	0.793481	0.890714	-0.0502018	-0.407501
AT1G09070	7.26524	0.720752	0.915166	0.965939	-1.03526	1.18989	1.23185	-0.0150504	-0.142214
AT1G09080	0.313822	0.0487411	0.510452	3.18766	3.18766	0.0796274	0.0249799	0.503471	-1.3121	!
AT1G09083	2.09362	0.97996	0.996251	0.979613	-1.02081	0.345343	0.35253	-0.0089455	-0.00879151
AT1G09087	3.60879	0.901151	0.971826	1.00569	1.00569	0.603172	0.599757	0.00246581	-0.0452024
AT1G09090	0.321252	0.928205	0.979674	1.02913	1.02913	0.0543107	0.0527733	0.0124707	-0.0323559
AT1G09100	1.61922	0.221438	0.678243	1.22131	1.22131	0.296758	0.242984	0.0868244	-0.654748
AT1G09110	56.1057	0.767833	0.93219	0.865728	-1.1551	8.67799	10.0239	-0.0626183	-0.114733
AT1G09130	3.01339	0.0840973	0.564255	0.822574	-1.2157	0.45334	0.551124	-0.084825	-1.07522
AT1G09140	3.31231	0.228745	0.67986	0.819715	-1.21994	0.497358	0.606745	-0.0863372	-0.640649
AT1G09150	1.05099	0.273527	0.707212	1.30106	1.30106	0.198084	0.152248	0.114298	-0.562999
AT1G09155	0.12437	0.274914	0.708191	1.85267	1.85267	0.0269241	0.0145326	0.267798	-0.560803
AT1G09157	0.11345	0.240407	0.688733	2.9054	2.9054	0.0281334	0.00968314	0.463206	-0.619052
AT1G09160	2.17387	0.419442	0.77913	0.902871	-1.10758	0.343819	0.380806	-0.0443745	-0.377329
AT1G09170	0.542278	0.28313	0.712447	0.733382	-1.36355	0.0764781	0.104281	-0.13467	-0.548014
AT1G09177	0.108493	0.496648	0.818958	1.35845	1.35845	0.0208303	0.0153339	0.133044	-0.303952
AT1G09190	0.332122	0.351548	0.745007	1.36246	1.36246	0.0638462	0.046861	0.134323	-0.454016
AT1G09195	0.912688	0.0195735	0.41054	1.62456	1.62456	0.188313	0.115916	0.210737	-1.70833	!
AT1G09200	5.31563	0.0436787	0.497271	1.33613	1.33613	1.01341	0.758467	0.125849	-1.35973
AT1G09207	0.105243	0.191084	0.659554	0.561328	-1.78149	0.0126123	0.0224688	-0.250783	-0.718777
AT1G09210	5.34721	0.202303	0.670675	0.864606	-1.1566	0.826489	0.955914	-0.0631817	-0.693998
AT1G09220	0.498378	0.241408	0.689154	1.50977	1.50977	0.0999343	0.0661917	0.178911	-0.617247
AT1G09227	0.750331	0.953254	0.988262	0.951464	-1.05101	0.121945	0.128165	-0.0216079	-0.0207915
AT1G09230	0.433484	0.348205	0.743455	0.735417	-1.35977	0.0612325	0.0832623	-0.133466	-0.458165
AT1G09240	0.310936	0.303312	0.720236	0.643692	-1.55354	0.040589	0.0630565	-0.191322	-0.518111
AT1G09250	1.98613	0.00807425	0.323081	0.583202	-1.71467	0.243876	0.418167	-0.234181	-2.0929	!
AT1G09253	0.128083	0.62036	0.874962	1.98134	1.98134	0.0283739	0.0143206	0.296959	-0.207357
AT1G09270	4.1782	0.0071743	0.319043	0.805168	-1.24198	0.621208	0.771526	-0.0941137	-2.14422
AT1G09280	1.56151	0.804794	0.944055	1.02147	1.02147	0.263015	0.257486	0.00922656	-0.094315
AT1G09290	1.13095	0.485828	0.814174	0.897437	-1.11428	0.178303	0.198681	-0.0469963	-0.313518
AT1G09300	0.61638	0.0286364	0.451347	2.25314	2.25314	0.142302	0.0631574	0.352788	-1.54308	!
AT1G09310	23.8051	0.0386947	0.484576	0.803582	-1.24443	3.53544	4.3996	-0.0949698	-1.41235
AT1G09320	1.2115	0.946644	0.985919	0.955915	-1.04612	0.197366	0.206468	-0.0195806	-0.0238134
AT1G09330	1.81636	0.999809	0.999957	0.996912	-1.0031	0.302259	0.303196	-0.00134319	-8.30444e-05
AT1G09333	109.397	0.0202699	0.415257	0.741747	-1.34817	15.5295	20.9363	-0.129744	-1.69315
AT1G09340	35.0216	0.815153	0.947119	1.02714	1.02714	5.91507	5.75879	0.0116285	-0.0887609
AT1G09350	0.159737	0.121204	0.605158	2.35758	2.35758	0.0373872	0.0158583	0.372467	-0.916482
AT1G09370	0.193827	0.626141	0.87711	1.11261	1.11261	0.0340265	0.0305826	0.0463425	-0.203328
AT1G09383	0.164418	0.721891	0.915444	1.38216	1.38216	0.0317992	0.0230069	0.140559	-0.141528
AT1G09390	0.904995	0.164775	0.641155	1.31806	1.31806	0.171528	0.130137	0.119937	-0.783108
AT1G09397	0.303366	0.580979	0.857564	2.30281	2.30281	0.0705049	0.0306169	0.362258	-0.23584
AT1G09410	0.9486	0.128771	0.613274	1.38514	1.38514	0.183629	0.132571	0.141493	-0.890182
AT1G09415	1.28609	0.0116304	0.360498	1.94209	1.94209	0.282986	0.145712	0.28827	-1.93441	!
AT1G09420	1.60821	0.0282585	0.44937	1.49904	1.49904	0.321561	0.214511	0.175814	-1.54885
AT1G09430	4.59634	0.128044	0.613059	0.788209	-1.2687	0.675327	0.856787	-0.103359	-0.892642
AT1G09440	1.08166	0.949802	0.986851	0.953619	-1.04864	0.175996	0.184556	-0.0206252	-0.0223669
AT1G09450	0.382223	0.084163	0.564255	1.88934	1.88934	0.0833119	0.0440958	0.27631	-1.07488
AT1G09460	0.779234	0.496532	0.818958	0.877265	-1.13991	0.121381	0.138363	-0.0568691	-0.304053
AT1G09467	11.5732	0.0626753	0.538789	0.759595	-1.31649	1.66533	2.1924	-0.119418	-1.2029
AT1G09470	0.842277	0.506374	0.824346	1.11208	1.11208	0.147829	0.13293	0.0461368	-0.295528
AT1G09480	0.221128	0.920128	0.977769	0.931706	-1.0733	0.0355517	0.0381576	-0.0307209	-0.0361517
AT1G09486	0.389143	0.0192694	0.410008	1.88721	1.88721	0.084787	0.0449272	0.27582	-1.71513	!
AT1G09487	0.201395	0.436772	0.788162	0.666174	-1.50111	0.0268408	0.0402909	-0.176412	-0.359746
AT1G09490	2.06918	0.838154	0.95426	1.02024	1.02024	0.348319	0.341409	0.00870212	-0.076676
AT1G09500	1.38623	0.178468	0.651207	1.31965	1.31965	0.262874	0.199201	0.120457	-0.74844
AT1G09510	0.159606	0.212219	0.675106	2.42384	2.42384	0.0376634	0.0155387	0.384504	-0.673217
AT1G09520	0.831475	0.148699	0.631665	0.725754	-1.37788	0.116557	0.160601	-0.139211	-0.827693
AT1G09530	1.44466	0.788642	0.938093	0.960046	-1.04162	0.235869	0.245685	-0.017708	-0.10312
AT1G09533	45.893	0.620742	0.874969	0.960237	-1.04141	7.49367	7.80398	-0.0176216	-0.207089
AT1G09560	0.931928	0.516993	0.829047	1.12999	1.12999	0.1648	0.145843	0.0530735	-0.286516
AT1G09570	12.7076	0.0193434	0.410371	0.787757	-1.26943	1.8665	2.36938	-0.103608	-1.71347
AT1G09575	0.439108	0.178173	0.651207	1.34955	1.34955	0.0840728	0.0622967	0.13019	-0.749159
AT1G09580	0.652973	0.382091	0.760273	1.35899	1.35899	0.12539	0.0922674	0.133215	-0.417833
AT1G09590	7.63732	0.783895	0.936736	1.05328	1.05328	1.30591	1.23986	0.0225431	-0.105742
AT1G09600	1.57202	0.0976199	0.578338	1.68742	1.68742	0.329022	0.194985	0.227224	-1.01046
AT1G09610	0.118846	0.692167	0.903332	1.1566	1.1566	0.021246	0.0183694	0.0631814	-0.159789
AT1G09620	16.0193	0.399891	0.768436	1.08436	1.08436	2.77794	2.56181	0.0351752	-0.398058
AT1G09627	0.118967	0.692077	0.903332	7.50808	7.50808	0.0349948	0.00466095	0.875529	-0.159845
AT1G09630	1.39368	0.216499	0.675931	1.2584	1.2584	0.258857	0.205702	0.0998204	-0.664544
AT1G09637	8.79686	0.187649	0.657882	1.476	1.476	1.748	1.18428	0.169087	-0.726653
AT1G09640	12.5482	0.339567	0.739745	0.910929	-1.09778	1.99388	2.18884	-0.0405155	-0.469074
AT1G09645	0.879454	0.951332	0.987524	1.05792	1.05792	0.150701	0.142451	0.0244511	-0.0216677
AT1G09650	0.216557	0.182504	0.653205	0.319549	-3.12941	0.0174808	0.0547047	-0.495463	-0.738727
AT1G09660	1.34614	0.937134	0.982159	1.05954	1.05954	0.230843	0.21787	0.0251194	-0.0281984
AT1G09665	0.124588	0.673267	0.897677	6.98805	6.98805	0.0363303	0.00519893	0.844356	-0.171813
AT1G09680	0.613684	0.744818	0.924773	1.13209	1.13209	0.108617	0.0959443	0.0538793	-0.12795
AT1G09690	15.1548	0.932778	0.980232	0.991513	-1.00856	2.51504	2.53657	-0.00370163	-0.0302218
AT1G09700	0.770801	0.35454	0.746386	1.19374	1.19374	0.139812	0.117121	0.0769102	-0.450334
AT1G09710	0.906194	0.88821	0.968043	1.07737	1.07737	0.156657	0.145407	0.0323647	-0.0514842
AT1G09720	0.224692	0.518703	0.829786	2.10681	2.10681	0.0507899	0.0241075	0.323625	-0.285081
AT1G09730	16.702	0.0609058	0.533471	1.76186	1.76186	3.55154	2.01579	0.245971	-1.21534
AT1G09740	1.09154	0.94256	0.984243	1.00936	1.00936	0.182771	0.181075	0.00404783	-0.0256908
AT1G09750	5.00492	0.72933	0.918787	1.03813	1.03813	0.849758	0.818548	0.0162514	-0.137076
AT1G09760	1.87141	0.468545	0.806445	1.10806	1.10806	0.32789	0.295914	0.0445618	-0.329249
AT1G09770	9.17929	0.332659	0.73636	1.10961	1.10961	1.60937	1.45039	0.0451721	-0.478001
AT1G09773	0.10724	0.369846	0.754047	0.705701	-1.41703	0.0147895	0.0209572	-0.151379	-0.431979
AT1G09780	7.26326	0.489271	0.815198	1.06818	1.06818	1.25045	1.17063	0.0286462	-0.310451
AT1G09783	0.24219	0.0582154	0.528435	2.85214	2.85214	0.0597728	0.0209572	0.455171	-1.23496
AT1G09787	5.67006	0.00758848	0.320598	0.713625	-1.4013	0.787083	1.10294	-0.14653	-2.11985
AT1G09790	1.31481	0.869233	0.964073	1.10883	1.10883	0.230445	0.207826	0.0448662	-0.0608637
AT1G09794	0.144708	0.367184	0.753194	1.14931	1.14931	0.0257934	0.0224426	0.0604354	-0.435116
AT1G09795	5.70545	0.521971	0.831328	0.919654	-1.08737	0.911108	0.990708	-0.0363755	-0.282354
AT1G09797	12.4077	0.0804481	0.563143	1.49858	1.49858	2.48059	1.6553	0.17568	-1.09448
AT1G09800	6.50296	0.0384499	0.484372	1.55618	1.55618	1.31965	0.848005	0.19206	-1.4151	!
AT1G09810	0.858989	0.180715	0.651357	1.44196	1.44196	0.169076	0.117254	0.158954	-0.743006
AT1G09812	0.158683	0.829763	0.952046	1.25386	1.25386	0.029426	0.0234684	0.0982484	-0.0810457
AT1G09815	1.09418	0.109527	0.5899	1.65134	1.65134	0.227164	0.137564	0.217837	-0.960478
AT1G09820	0.960603	0.656258	0.889742	1.14427	1.14427	0.170872	0.149329	0.0585267	-0.182925
AT1G09830	2.03574	0.0227496	0.427218	1.6299	1.6299	0.420555	0.258025	0.212161	-1.64303	!
AT1G09840	2.07351	0.131215	0.615165	0.785458	-1.27314	0.304059	0.38711	-0.104877	-0.882017
AT1G09850	1.63429	0.34108	0.740183	1.14764	1.14764	0.291105	0.253657	0.0598039	-0.467143
AT1G09863	0.496096	0.889152	0.968495	1.12178	1.12178	0.0874284	0.077937	0.0499088	-0.0510238
AT1G09867	28.8112	0.413622	0.775603	0.906357	-1.10332	4.56599	5.03773	-0.0427006	-0.383396
AT1G09870	1.80979	0.426322	0.783278	1.12452	1.12452	0.319312	0.283953	0.050969	-0.370262
AT1G09873	0.490986	0.189364	0.659136	1.07163	1.07163	0.0846606	0.0790015	0.0300463	-0.722703
AT1G09877	18.138	0.36758	0.75327	0.894094	-1.11845	2.85397	3.19202	-0.0486167	-0.434648
AT1G09880	0.190087	0.745644	0.925003	1.15417	1.15417	0.0339485	0.0294137	0.0622709	-0.127468
AT1G09883	10.6109	0.317645	0.730034	0.889477	-1.12426	1.66503	1.87192	-0.0508653	-0.498058
AT1G09890	0.36512	0.227578	0.679423	1.46509	1.46509	0.0723345	0.0493722	0.165863	-0.642869
AT1G09900	2.62389	0.367242	0.753194	1.13562	1.13562	0.465086	0.409544	0.0552324	-0.435048
AT1G09910	1.18151	0.0558227	0.524185	1.50586	1.50586	0.236671	0.157167	0.177784	-1.25319
AT1G09917	1.15392	0.0410132	0.490879	2.32393	2.32393	0.268922	0.115719	0.366223	-1.38708	!
AT1G09920	1.79076	0.578959	0.856383	0.934128	-1.07052	0.288296	0.308625	-0.0295934	-0.237352
AT1G09927	0.305702	0.440278	0.790977	1.39698	1.39698	0.0593886	0.0425121	0.145191	-0.356273
AT1G09930	0.135231	0.841228	0.954956	1.22278	1.22278	0.0247974	0.0202795	0.0873481	-0.0750863
AT1G09932	0.122359	0.298254	0.718453	2.20334	2.20334	0.0280538	0.0127324	0.343082	-0.525414
AT1G09935	0.544591	0.0781231	0.560644	2.69411	2.69411	0.13239	0.0491405	0.430416	-1.10722
AT1G09940	2.56951	0.931799	0.980156	1.02517	1.02517	0.433573	0.42293	0.0107944	-0.0306777
AT1G09960	0.575382	0.456168	0.800382	1.1913	1.1913	0.104269	0.0875254	0.0760194	-0.340875
AT1G09970	13.5845	0.344188	0.741778	0.898872	-1.1125	2.1435	2.38466	-0.046302	-0.463205
AT1G09980	3.04234	0.24219	0.689154	0.825298	-1.21168	0.458525	0.555587	-0.0833894	-0.615844
AT1G09995	0.185743	0.323288	0.73269	1.09775	1.09775	0.0323997	0.0295146	0.0405045	-0.49041
AT1G10010	0.205019	0.503354	0.823178	1.73579	1.73579	0.0433598	0.0249799	0.239497	-0.298126
AT1G10020	2.35564	0.371294	0.754079	1.15324	1.15324	0.420548	0.364667	0.0619191	-0.430283
AT1G10030	0.508775	0.407992	0.773063	1.28636	1.28636	0.0954161	0.0741755	0.109361	-0.389348
AT1G10040	0.420365	0.0753404	0.557304	1.82929	1.82929	0.0905963	0.0495254	0.262283	-1.12297
AT1G10050	1.79656	0.00564504	0.294707	1.76067	1.76067	0.381929	0.216923	0.245677	-2.24833	!
AT1G10060	2.76434	0.4148	0.776086	0.857533	-1.16614	0.425388	0.49606	-0.066749	-0.382161
AT1G10070	1.10375	0.671247	0.89663	0.914036	-1.09405	0.175696	0.192221	-0.0390367	-0.173117
AT1G10090	4.4622	0.965837	0.991998	0.999785	-1.00022	0.74362	0.74378	-9.35728e-05	-0.0150963
AT1G10095	0.547834	0.193404	0.661886	1.51393	1.51393	0.109972	0.0726397	0.180106	-0.713536
AT1G10110	0.15299	0.232954	0.683669	1.55514	1.55514	0.0310382	0.0199586	0.191768	-0.632731
AT1G10120	1.46114	0.271818	0.705853	0.806168	-1.24044	0.217389	0.269657	-0.0935745	-0.565722
AT1G10130	3.26147	0.0342191	0.469341	0.713089	-1.40235	0.452538	0.634617	-0.146856	-1.46573
AT1G10140	0.747019	0.620306	0.874962	0.902171	-1.10844	0.1181	0.130906	-0.044711	-0.207394
AT1G10150	2.52769	0.135502	0.620216	0.94557	-1.05756	0.409496	0.433067	-0.0243062	-0.868053
AT1G10155	0.194957	0.1004	0.582875	2.44178	2.44178	0.0461042	0.0188814	0.387706	-0.998266
AT1G10160	0.889879	0.527408	0.833209	1.19717	1.19717	0.161623	0.135004	0.0781564	-0.277853
AT1G10170	9.16084	0.142181	0.626528	1.22083	1.22083	1.67863	1.37498	0.0866569	-0.847158
AT1G10180	2.8182	0.795511	0.940431	0.973657	-1.02706	0.46343	0.475969	-0.0115939	-0.0993536
AT1G10200	6.11077	0.187412	0.65782	0.836976	-1.19478	0.928078	1.10885	-0.0772869	-0.727204
AT1G10210	1.09013	0.515193	0.828297	0.893042	-1.11977	0.171422	0.191953	-0.0491281	-0.28803
AT1G10220	0.120839	0.753851	0.927646	1.53997	1.53997	0.0244212	0.0158583	0.187511	-0.122714
AT1G10230	0.792318	0.422266	0.779878	1.26441	1.26441	0.147472	0.116634	0.101887	-0.374413
AT1G10240	1.4384	0.452089	0.798183	1.24453	1.24453	0.265852	0.213616	0.095006	-0.344776
AT1G10270	3.47332	0.248583	0.691974	1.29919	1.29919	0.654217	0.503556	0.113674	-0.604528
AT1G10280	0.473746	0.252561	0.695426	1.28103	1.28103	0.0886855	0.0692298	0.10756	-0.597634
AT1G10290	8.5657	0.739674	0.922526	0.973842	-1.02686	1.4087	1.44654	-0.0115115	-0.13096
AT1G10300	0.306192	0.256873	0.698583	1.44394	1.44394	0.0603018	0.0417621	0.159548	-0.590282
AT1G10310	1.2689	0.887398	0.967762	0.949853	-1.05279	0.206045	0.216923	-0.0223438	-0.0518817
AT1G10320	1.56622	0.123908	0.607241	1.20028	1.20028	0.284796	0.237276	0.0792811	-0.9069
AT1G10330	0.221988	0.749686	0.9263	1.38295	1.38295	0.0429437	0.0310523	0.140806	-0.12512
AT1G10340	0.274544	0.424943	0.781773	1.39246	1.39246	0.0532633	0.0382513	0.143782	-0.371669
AT1G10350	1.7228	0.0320754	0.462845	0.630207	-1.58678	0.222	0.352266	-0.200517	-1.49383	!
AT1G10360	2.65916	0.308602	0.723917	0.850127	-1.1763	0.407291	0.479094	-0.0705164	-0.510601
AT1G10370	0.527026	0.0508057	0.514415	1.95852	1.95852	0.116296	0.0593794	0.291928	-1.29409
AT1G10380	0.407966	0.00106097	0.206786	5.53002	5.53002	0.115163	0.0208251	0.742727	-2.9743	!	!
AT1G10385	0.352259	0.343232	0.741493	2.211	2.211	0.0808517	0.036568	0.344588	-0.464413
AT1G10390	3.74358	0.572751	0.853342	0.867029	-1.15336	0.579494	0.668367	-0.0619663	-0.242034
AT1G10395	0.344894	0.799366	0.941681	0.866451	-1.15413	0.0533694	0.0615954	-0.0622562	-0.0972544
AT1G10400	0.562453	0.293274	0.715853	1.87406	1.87406	0.122251	0.0652332	0.272784	-0.532727
AT1G10410	3.32996	0.139333	0.624673	1.23185	1.23185	0.612648	0.49734	0.0905578	-0.855946
AT1G10417	0.210441	0.0487844	0.510479	1.86259	1.86259	0.0456422	0.0245047	0.270117	-1.31172	!
AT1G10430	2.11691	0.696835	0.90499	0.961617	-1.03992	0.345914	0.359722	-0.0169981	-0.15687
AT1G10440	2.56302	0.494349	0.818102	1.07169	1.07169	0.441952	0.412386	0.030071	-0.305966
AT1G10450	2.8374	0.255865	0.698043	1.17464	1.17464	0.510879	0.434922	0.069906	-0.591989
AT1G10470	2.57096	0.961079	0.99105	0.9968	-1.00321	0.427806	0.429179	-0.00139177	-0.0172411
AT1G10480	0.280355	0.0416273	0.492584	0.372209	-2.68666	0.0253486	0.0681031	-0.429213	-1.38062	!
AT1G10490	1.92423	0.0899177	0.573856	1.2968	1.2968	0.362147	0.279263	0.112872	-1.04615
AT1G10500	3.92739	0.849565	0.95888	0.98341	-1.01687	0.64909	0.66004	-0.0072652	-0.0708034
AT1G10510	2.80259	0.348454	0.743468	1.14092	1.14092	0.497844	0.436354	0.0572539	-0.457854
AT1G10520	0.306487	0.0297315	0.455305	2.56989	2.56989	0.0735445	0.0286177	0.409915	-1.52678	!
AT1G10522	47.7574	0.428263	0.784427	0.875177	-1.14263	7.42973	8.4894	-0.0579042	-0.368289
AT1G10530	0.592918	0.107063	0.589102	2.18491	2.18491	0.135584	0.062055	0.339433	-0.970362
AT1G10540	0.236919	0.0389934	0.485605	2.84873	2.84873	0.0584537	0.0205192	0.454651	-1.40901	!
AT1G10550	0.179981	0.204489	0.671831	1.8558	1.8558	0.038986	0.0210076	0.268531	-0.68933
AT1G10560	0.724326	0.294305	0.716646	1.79373	1.79373	0.155019	0.086423	0.253756	-0.531202
AT1G10570	1.73467	0.689336	0.902811	1.04986	1.04986	0.296144	0.28208	0.02113	-0.161569
AT1G10580	2.36085	0.0146109	0.383644	1.47583	1.47583	0.469097	0.317852	0.169037	-1.83532
AT1G10585	0.214106	0.391969	0.765466	1.50597	1.50597	0.0428891	0.0284795	0.177816	-0.406748
AT1G10588	0.164475	0.492271	0.817047	1.31984	1.31984	0.0311919	0.0236331	0.12052	-0.307796
AT1G10590	4.06834	0.65524	0.88971	1.07578	1.07578	0.70281	0.653304	0.0317222	-0.183599
AT1G10600	1.40623	0.969857	0.993409	1.01297	1.01297	0.235881	0.232861	0.00559735	-0.0132925
AT1G10610	0.690792	0.635981	0.881496	1.14996	1.14996	0.123162	0.107102	0.0606822	-0.196556
AT1G10630	1.77978	0.532213	0.836017	0.873482	-1.14484	0.276599	0.316662	-0.058746	-0.273914
AT1G10640	2.90076	0.441543	0.791764	1.12503	1.12503	0.511906	0.455014	0.051166	-0.355027
AT1G10650	0.993854	0.228182	0.679533	1.26473	1.26473	0.185005	0.14628	0.101999	-0.641718
AT1G10657	0.561882	0.509201	0.82514	0.852467	-1.17307	0.0861888	0.101105	-0.0693222	-0.293111
AT1G10660	1.57793	0.096217	0.57729	0.734485	-1.3615	0.22273	0.303246	-0.134017	-1.01675
AT1G10670	8.37702	0.0974322	0.578338	0.831618	-1.20247	1.26782	1.52452	-0.080076	-1.0113
AT1G10680	0.998181	0.00578731	0.29519	0.467125	-2.14075	0.105939	0.226788	-0.330566	-2.23752	!	!
AT1G10682	1.5805	0.0750136	0.55663	0.756312	-1.32221	0.226867	0.299965	-0.121299	-1.12486
AT1G10690	0.193391	0.247455	0.690921	2.0242	2.0242	0.0431477	0.0213159	0.306253	-0.606503
AT1G10700	1.141	0.692711	0.903649	0.937031	-1.0672	0.183984	0.196348	-0.0282461	-0.159448
AT1G10720	1.7147	0.347817	0.743409	1.16405	1.16405	0.307448	0.264119	0.0659731	-0.45865
AT1G10730	0.5843	0.123294	0.606546	1.44265	1.44265	0.115031	0.0797359	0.15916	-0.909058
AT1G10740	1.43267	0.0857087	0.56559	1.6325	1.6325	0.296149	0.181408	0.212854	-1.06697
AT1G10750	0.366661	0.232721	0.683505	1.45	1.45	0.0723345	0.049886	0.161367	-0.633164
AT1G10760	103.06	0.41929	0.77913	0.924137	-1.08209	16.4994	17.8539	-0.0342635	-0.377485
AT1G10770	0.172605	0.737801	0.922415	1.0546	1.0546	0.0295321	0.028003	0.0230888	-0.132061
AT1G10780	0.515287	0.977639	0.995537	0.985702	-1.01451	0.0852628	0.0864996	-0.00625457	-0.00982158
AT1G10790	0.164918	0.415464	0.776514	1.56971	1.56971	0.03358	0.0213925	0.195818	-0.381466
AT1G10810	0.18777	0.741093	0.923034	0.955909	-1.04613	0.0305895	0.0320005	-0.0195836	-0.130127
AT1G10820	1.35023	0.285087	0.713025	0.801043	-1.24837	0.200178	0.249897	-0.096344	-0.545022
AT1G10830	1.61544	0.0645993	0.541293	0.766479	-1.30467	0.233647	0.304832	-0.1155	-1.18977
AT1G10840	5.85468	0.0827168	0.563557	0.742674	-1.34649	0.831694	1.11986	-0.129202	-1.08241
AT1G10850	7.01515	0.516134	0.828864	1.11904	1.11904	1.23487	1.10351	0.0488448	-0.287238
AT1G10865	0.516831	0.639854	0.883285	0.787793	-1.26937	0.0759141	0.096363	-0.103588	-0.193919
AT1G10870	2.60105	0.137234	0.622853	0.802654	-1.24587	0.38605	0.480967	-0.0954716	-0.862538
AT1G10875	0.219378	0.974749	0.994707	1.07578	1.07578	0.0378977	0.0352282	0.0317219	-0.0111071
AT1G10890	3.60254	0.95691	0.989689	0.997107	-1.0029	0.599554	0.601293	-0.00125809	-0.0191289
AT1G10900	2.9019	0.822717	0.949779	1.03278	1.03278	0.491449	0.47585	0.014008	-0.0847497
AT1G10910	3.07333	0.803171	0.943381	0.975683	-1.02492	0.505917	0.518526	-0.0106912	-0.095192
AT1G10920	2.23221	0.770254	0.932968	0.91765	-1.08974	0.356058	0.388011	-0.037323	-0.113366
AT1G10930	2.058	0.345047	0.742333	1.17578	1.17578	0.370711	0.315289	0.0703262	-0.462122
AT1G10940	4.49126	0.0916104	0.575347	0.804439	-1.2431	0.667418	0.829668	-0.0945069	-1.03806
AT1G10950	5.88119	0.331874	0.7363	0.88075	-1.1354	0.918049	1.04235	-0.0551471	-0.479027
AT1G10960	5.39537	0.144282	0.627543	1.15174	1.15174	0.962642	0.835816	0.0613541	-0.840788
AT1G10970	0.660224	0.121608	0.605158	1.36254	1.36254	0.126923	0.0931517	0.134349	-0.915036
AT1G10980	0.337403	0.314049	0.727798	1.55053	1.55053	0.068372	0.0440958	0.190482	-0.503003
AT1G10990	0.600664	0.978833	0.995907	1.08373	1.08373	0.104134	0.0960879	0.034922	-0.00929137
AT1G11000	0.605626	0.20151	0.670401	0.733908	-1.36257	0.0854474	0.116428	-0.134358	-0.695702
AT1G11020	0.868493	0.105463	0.587383	0.681018	-1.46839	0.117282	0.172216	-0.166841	-0.976899
AT1G11030	0.703127	0.581335	0.857564	1.28395	1.28395	0.131757	0.102619	0.108549	-0.235574
AT1G11040	0.142422	0.857624	0.961683	3.86428	3.86428	0.0377144	0.00975974	0.587068	-0.0667032
AT1G11050	1.5587	0.372866	0.754323	1.14996	1.14996	0.277903	0.241663	0.0606841	-0.428447
AT1G11060	2.06052	0.152817	0.635828	1.31364	1.31364	0.389975	0.296865	0.118478	-0.815827
AT1G11070	0.778686	0.338203	0.738883	1.91357	1.91357	0.170475	0.0890874	0.281843	-0.470822
AT1G11080	1.13887	0.413081	0.775603	1.11383	1.11383	0.200033	0.17959	0.0468194	-0.383965
AT1G11090	1.11896	0.14779	0.630646	1.41212	1.41212	0.218356	0.15463	0.149873	-0.830355
AT1G11100	0.963052	0.564071	0.851273	0.890837	-1.12254	0.151242	0.169775	-0.0502017	-0.248666
AT1G11110	0.142479	0.345777	0.742841	0.785967	-1.27232	0.0209006	0.0265923	-0.104596	-0.461204
AT1G11125	0.174879	0.94696	0.98602	0.903943	-1.10626	0.027676	0.0306169	-0.0438589	-0.0236685
AT1G11130	1.33821	0.99267	0.998321	0.971119	-1.02974	0.219767	0.226302	-0.0127276	-0.00319528
AT1G11150	0.839466	0.0587657	0.529262	1.66038	1.66038	0.174641	0.105181	0.220207	-1.23088
AT1G11160	0.488507	0.828498	0.951752	1.04944	1.04944	0.0833821	0.0794538	0.020958	-0.0817086
AT1G11170	0.93965	0.0102083	0.340368	1.94345	1.94345	0.206805	0.106411	0.288574	-1.99105	!
AT1G11175	0.642284	0.374375	0.755336	1.21407	1.21407	0.117397	0.0966974	0.0842433	-0.426693
AT1G11180	1.55295	0.641436	0.883849	1.14547	1.14547	0.276374	0.241275	0.0589844	-0.192846
AT1G11190	0.505676	0.487149	0.814402	1.21355	1.21355	0.09241	0.0761485	0.0840573	-0.312338
AT1G11200	1.01899	0.916307	0.977076	0.976241	-1.02434	0.16779	0.171873	-0.0104431	-0.0379589
AT1G11210	3.07726	0.294728	0.716774	1.14816	1.14816	0.54825	0.477503	0.0600033	-0.530578
AT1G11220	0.529306	0.0358857	0.475823	1.97677	1.97677	0.117165	0.0592707	0.295956	-1.44508	!
AT1G11230	0.179447	0.276204	0.708326	0.555774	-1.79929	0.0213682	0.0384476	-0.255101	-0.558771
AT1G11240	1.32995	0.0643644	0.541188	0.710153	-1.40815	0.18409	0.259226	-0.148648	-1.19135
AT1G11250	0.739544	0.085089	0.564808	1.83306	1.83306	0.159501	0.0870134	0.263178	-1.07013
AT1G11260	14.386	0.0529772	0.519176	0.805661	-1.24122	2.13962	2.65573	-0.0938475	-1.27591
AT1G11270	0.482475	0.154644	0.636175	0.6474	-1.54464	0.0632016	0.0976236	-0.188827	-0.810666
AT1G11280	2.44803	0.742411	0.923752	1.05908	1.05908	0.419712	0.396298	0.0249298	-0.129355
AT1G11290	1.67558	0.484276	0.813963	1.10363	1.10363	0.29302	0.265506	0.0428241	-0.314907
AT1G11300	0.607748	0.744156	0.924422	1.01794	1.01794	0.102192	0.100391	0.0077221	-0.128336
AT1G11303	0.73044	0.356718	0.74656	0.750326	-1.33275	0.104374	0.139106	-0.12475	-0.447676
AT1G11310	10.5288	0.968979	0.993121	1.01109	1.01109	1.76448	1.74513	0.00478872	-0.0136857
AT1G11320	0.569833	0.0692566	0.547278	0.700413	-1.42773	0.0782396	0.111705	-0.154646	-1.15954
AT1G11330	2.55169	0.547225	0.842779	1.06711	1.06711	0.439089	0.411474	0.0282095	-0.261834
AT1G11340	0.87147	0.643282	0.884653	1.09344	1.09344	0.151728	0.138762	0.0387964	-0.191599
AT1G11350	4.47106	0.381635	0.760193	0.89975	-1.11142	0.705853	0.784499	-0.0458782	-0.418352
AT1G11360	2.5329	0.614138	0.871867	1.06225	1.06225	0.434893	0.409406	0.0262282	-0.211734
AT1G11370	2.10374	0.0325304	0.462845	1.93838	1.93838	0.462596	0.238651	0.287439	-1.48771	!
AT1G11380	0.894851	0.270838	0.705773	1.29478	1.29478	0.1683	0.129983	0.112197	-0.567291
AT1G11390	1.42921	0.649637	0.887291	0.935311	-1.06916	0.230239	0.246163	-0.0290442	-0.187329
AT1G11400	1.91167	0.536424	0.838585	0.903893	-1.10633	0.302528	0.334694	-0.043883	-0.270492
AT1G11410	2.69969	0.375098	0.755681	0.942306	-1.06123	0.436583	0.463313	-0.025808	-0.425855
AT1G11420	0.450311	0.939356	0.983087	0.842784	-1.18654	0.0686489	0.0814549	-0.0742838	-0.0271699
AT1G11430	4.48361	0.435968	0.787363	0.911022	-1.09767	0.712475	0.782061	-0.040471	-0.360545
AT1G11440	1.26372	0.948523	0.986291	0.993092	-1.00696	0.20989	0.21135	-0.00301056	-0.0229522
AT1G11450	0.484059	0.186941	0.657487	1.32126	1.32126	0.0918422	0.069511	0.120989	-0.728295
AT1G11470	0.541808	0.291487	0.715138	3.19852	3.19852	0.137587	0.0430158	0.50495	-0.53538
AT1G11475	0.701593	0.381762	0.760273	1.29216	1.29216	0.131836	0.102028	0.111315	-0.418208
AT1G11480	5.17507	0.311738	0.725633	0.918918	-1.08824	0.826067	0.898956	-0.036723	-0.50621
AT1G11482	0.231885	0.10859	0.5899	2.29359	2.29359	0.0538268	0.0234684	0.360515	-0.96421
AT1G11510	0.207335	0.0940163	0.575844	2.63584	2.63584	0.0501031	0.0190084	0.420919	-1.0268
AT1G11520	0.591082	0.858173	0.961806	0.96054	-1.04108	0.0965308	0.100496	-0.0174844	-0.066425
AT1G11530	2.6494	0.40014	0.768436	0.850162	-1.17625	0.405805	0.477327	-0.0704985	-0.397788
AT1G11540	2.78255	0.0797968	0.562303	1.99375	1.99375	0.617698	0.309818	0.29967	-1.09801
AT1G11545	1.01652	0.479566	0.811651	0.782481	-1.27799	0.148745	0.190094	-0.106526	-0.319152
AT1G11550	0.161183	0.814052	0.946782	1.23804	1.23804	0.0297211	0.0240065	0.092736	-0.0893478
AT1G11570	0.223628	0.0986337	0.580552	5.78566	5.78566	0.0635573	0.0109853	0.762353	-1.00597
AT1G11580	3.68809	0.352315	0.745405	0.889469	-1.12427	0.578724	0.65064	-0.0508692	-0.453069
AT1G11592	0.385839	0.0663081	0.544199	0.490465	-2.03888	0.0423225	0.0862905	-0.309392	-1.17843
AT1G11600	1.8091	0.169798	0.645318	0.828563	-1.20691	0.273248	0.329785	-0.0816744	-0.770068
AT1G11630	2.6378	0.198512	0.667648	0.695981	-1.43682	0.360825	0.518441	-0.157402	-0.702213
AT1G11650	18.5674	0.822669	0.949779	1.00836	1.00836	3.10745	3.08167	0.00361769	-0.0847746
AT1G11660	3.21937	0.179266	0.651207	1.14223	1.14223	0.572186	0.500936	0.0577553	-0.746503
AT1G11670	0.889778	0.124453	0.607513	1.36704	1.36704	0.171292	0.125301	0.135782	-0.904993
AT1G11680	5.99139	0.25133	0.694033	0.851237	-1.17476	0.918321	1.07881	-0.0699497	-0.599756
AT1G11700	1.30251	0.32124	0.732043	1.19435	1.19435	0.236312	0.197858	0.0771333	-0.49317
AT1G11710	0.419095	0.024083	0.433047	1.97821	1.97821	0.0927914	0.0469069	0.296271	-1.61829	!
AT1G11720	6.61584	0.852156	0.959544	1.01331	1.01331	1.10993	1.09535	0.00574204	-0.0694807
AT1G11730	0.219027	0.126129	0.609112	2.40065	2.40065	0.0515398	0.0214691	0.380328	-0.899185
AT1G11740	0.236424	0.029984	0.455391	2.87406	2.87406	0.0584656	0.0203425	0.458496	-1.52311	!
AT1G11750	5.20299	0.244749	0.689891	1.13529	1.13529	0.922107	0.812222	0.0551063	-0.611279
AT1G11755	0.772735	0.280901	0.712083	0.822816	-1.21534	0.11627	0.141308	-0.0846971	-0.551447
AT1G11760	0.454716	0.32706	0.734197	0.737833	-1.35532	0.0643531	0.087219	-0.132042	-0.485373
AT1G11770	0.309364	0.501032	0.821899	1.6213	1.6213	0.0637814	0.0393397	0.209863	-0.300135
AT1G11780	1.01422	0.427815	0.784082	1.23596	1.23596	0.186874	0.151197	0.0920053	-0.368744
AT1G11790	1.0673	0.265448	0.703315	1.24855	1.24855	0.197547	0.158221	0.096406	-0.57602
AT1G11800	0.995049	0.166961	0.642154	1.66413	1.66413	0.207183	0.1245	0.221187	-0.777385
AT1G11820	3.0222	0.989299	0.997844	0.997057	-1.00295	0.502958	0.504442	-0.00128015	-0.00467247
AT1G11840	8.93806	0.098834	0.58056	0.80925	-1.23571	1.33262	1.64673	-0.0919172	-1.00509
AT1G11850	1.14236	0.663818	0.893778	1.10742	1.10742	0.200099	0.180689	0.0443136	-0.177951
AT1G11860	73.1916	0.763262	0.93006	1.03892	1.03892	12.4314	11.9657	0.0165821	-0.117326
AT1G11870	1.58009	0.997547	0.999237	0.99438	-1.00565	0.262606	0.26409	-0.00244775	-0.00106671
AT1G11880	0.39076	0.782873	0.936305	0.971159	-1.0297	0.0641738	0.0660796	-0.0127098	-0.106309
AT1G11890	1.42195	0.50872	0.825036	0.895558	-1.11662	0.223934	0.25005	-0.0479065	-0.293521
AT1G11900	0.457948	0.618407	0.874378	0.800801	-1.24875	0.0678819	0.0847675	-0.0964754	-0.208726
AT1G11905	1.07097	0.92904	0.979719	0.98981	-1.01029	0.177581	0.179409	-0.00444815	-0.0319654
AT1G11910	27.3861	0.214114	0.675106	0.882995	-1.13251	4.28073	4.84797	-0.0540418	-0.669355
AT1G11915	0.384008	0.742793	0.923982	1.05361	1.05361	0.0656719	0.0623307	0.022678	-0.129132
AT1G11930	3.24344	0.514791	0.827983	1.09851	1.09851	0.565951	0.515196	0.040806	-0.288369
AT1G11940	0.479935	0.393854	0.766495	1.25657	1.25657	0.0890839	0.0708945	0.0991865	-0.404665
AT1G11950	1.77465	0.00206251	0.238944	1.61227	1.61227	0.3651	0.226451	0.207439	-2.6856	!
AT1G11960	1.76832	0.0816742	0.563166	0.610949	-1.6368	0.223544	0.365896	-0.213995	-1.08792
AT1G11990	0.263566	0.153835	0.636175	1.86723	1.86723	0.0572141	0.0306412	0.271197	-0.812944
AT1G12000	3.38849	0.390129	0.764727	0.897133	-1.11466	0.534126	0.59537	-0.0471432	-0.408791
AT1G12010	0.596727	0.801093	0.942603	0.93404	-1.07062	0.0960627	0.102846	-0.0296345	-0.0963172
AT1G12013	26.6975	0.408863	0.773485	0.901979	-1.10867	4.22027	4.6789	-0.0448035	-0.388422
AT1G12015	27.9514	0.144025	0.627543	0.729656	-1.37051	3.93044	5.3867	-0.136882	-0.841563
AT1G12020	0.737321	0.327431	0.734444	0.770411	-1.29801	0.106951	0.138823	-0.113277	-0.48488
AT1G12030	0.121968	0.749233	0.9263	1.26391	1.26391	0.0226977	0.0179584	0.101715	-0.125383
AT1G12040	0.23798	0.990218	0.997983	0.99446	-1.00557	0.0395531	0.0397735	-0.00241279	-0.00426923
AT1G12050	1.69454	0.337911	0.738745	0.86994	-1.1495	0.26278	0.302067	-0.0605108	-0.471198
AT1G12060	0.33705	0.35714	0.746687	1.30044	1.30044	0.0635115	0.0488386	0.114089	-0.447162
AT1G12070	0.126069	0.357252	0.746687	0.790626	-1.26482	0.0185547	0.0234684	-0.102029	-0.447025
AT1G12080	0.873411	0.789053	0.938131	1.06481	1.06481	0.150137	0.141	0.0272705	-0.102894
AT1G12090	24.3686	0.669615	0.895866	0.978374	-1.0221	4.01703	4.10583	-0.00949524	-0.174175
AT1G12110	6.656	0.110551	0.591011	1.12518	1.12518	1.17468	1.04399	0.0512223	-0.956436
AT1G12120	7.52883	0.0798996	0.562342	0.788469	-1.26828	1.10639	1.40322	-0.103215	-1.09746
AT1G12130	0.925305	0.513216	0.827282	1.15917	1.15917	0.165586	0.142849	0.0641465	-0.2897
AT1G12140	2.76522	0.992337	0.998321	1.00377	1.00377	0.461738	0.460002	0.0016353	-0.00334073
AT1G12160	0.375822	0.0960191	0.577198	1.83991	1.83991	0.0811619	0.044112	0.264796	-1.01764
AT1G12170	0.22172	0.386955	0.762048	1.64401	1.64401	0.0459542	0.0279526	0.215903	-0.41234
AT1G12200	1.03121	0.113188	0.595987	1.38687	1.38687	0.199724	0.144011	0.142035	-0.946199
AT1G12210	1.48263	0.0902872	0.574583	1.45294	1.45294	0.292734	0.201477	0.162247	-1.04437
AT1G12211	0.131391	0.272612	0.706446	2.30032	2.30032	0.0305264	0.0132705	0.361788	-0.564455
AT1G12220	1.83616	0.978531	0.995791	1.04356	1.04356	0.312551	0.299503	0.0185184	-0.00942522
AT1G12230	3.67683	0.235976	0.685431	0.849524	-1.17713	0.562948	0.662663	-0.0708244	-0.627133
AT1G12240	6.04819	0.170091	0.6457	0.876891	-1.14039	0.941913	1.07415	-0.0570542	-0.769318
AT1G12244	0.460023	0.0930566	0.575697	0.608728	-1.64277	0.0580228	0.0953181	-0.215576	-1.03125
AT1G12250	4.2249	0.0102529	0.340906	0.628072	-1.59217	0.54329	0.865011	-0.20199	-1.98915	!
AT1G12260	0.420437	0.815261	0.947135	0.972385	-1.0284	0.0690917	0.0710538	-0.0121617	-0.0887033
AT1G12270	4.21973	0.142939	0.62679	0.865307	-1.15566	0.652504	0.754072	-0.0628297	-0.844848
AT1G12280	2.44676	0.0798103	0.562303	1.3631	1.3631	0.470453	0.345135	0.134528	-1.09794
AT1G12290	1.72856	0.602075	0.864984	1.09556	1.09556	0.30123	0.274956	0.0396345	-0.220349
AT1G12300	1.24582	0.00600098	0.298468	0.5081	-1.96812	0.139911	0.275362	-0.294051	-2.22178	!
AT1G12310	4.6017	0.45466	0.799603	0.907619	-1.10178	0.729809	0.804092	-0.0420965	-0.342313
AT1G12320	0.937011	0.533597	0.836494	1.11615	1.11615	0.16474	0.147597	0.0477217	-0.272786
AT1G12330	1.35731	0.740212	0.922889	1.05289	1.05289	0.232047	0.220391	0.0223823	-0.130644
AT1G12350	1.22313	0.829341	0.951985	1.04316	1.04316	0.208161	0.199549	0.0183515	-0.081267
AT1G12360	3.67269	0.118994	0.603063	0.792842	-1.26129	0.541387	0.682844	-0.100813	-0.924474
AT1G12370	0.483617	0.915632	0.976977	0.974775	-1.02588	0.0795732	0.0816324	-0.0110957	-0.0382791
AT1G12380	1.18473	0.419174	0.779041	1.13288	1.13288	0.209757	0.185154	0.0541834	-0.377606
AT1G12390	0.617814	0.370818	0.754047	1.24441	1.24441	0.114182	0.0917559	0.0949638	-0.430839
AT1G12400	0.175237	0.186889	0.657487	2.46498	2.46498	0.0415543	0.0168579	0.391813	-0.728416
AT1G12410	5.66842	0.383	0.760273	0.916454	-1.09116	0.903552	0.985921	-0.0378891	-0.416801
AT1G12420	1.19837	0.597509	0.863011	1.03979	1.03979	0.203625	0.195832	0.0169477	-0.223656
AT1G12430	3.66743	0.210764	0.674549	1.13556	1.13556	0.650038	0.572439	0.0552096	-0.676203
AT1G12440	6.94497	0.0303052	0.457004	0.756074	-1.32262	0.996714	1.31828	-0.121436	-1.51848
AT1G12450	0.803593	0.825595	0.950589	0.988997	-1.01113	0.133191	0.134673	-0.00480512	-0.0832328
AT1G12460	2.0885	0.314569	0.727982	0.852359	-1.17321	0.32034	0.375827	-0.0693774	-0.502284
AT1G12470	4.41303	0.558605	0.848687	0.920562	-1.08629	0.705083	0.765926	-0.0359468	-0.252895
AT1G12480	1.15228	0.660423	0.892506	0.948199	-1.05463	0.18694	0.197153	-0.0231006	-0.180178
AT1G12490	0.198421	0.283316	0.712703	1.44696	1.44696	0.0391107	0.0270296	0.160457	-0.547729
AT1G12500	1.01707	0.455822	0.800251	0.857831	-1.16573	0.156541	0.182484	-0.0665981	-0.341204
AT1G12510	0.300601	0.367357	0.753194	1.28697	1.28697	0.0563867	0.0438136	0.109567	-0.434911
AT1G12520	1.88966	0.219807	0.677567	1.30373	1.30373	0.356466	0.27342	0.115188	-0.657958
AT1G12530	0.634947	0.836855	0.954123	1.05072	1.05072	0.108442	0.103207	0.0214874	-0.0773496
AT1G12550	0.250242	0.67212	0.897186	0.866743	-1.15374	0.0387298	0.0446843	-0.0621097	-0.172553
AT1G12560	0.155746	0.742417	0.923752	0.893717	-1.11892	0.0245008	0.0274145	-0.0488002	-0.129352
AT1G12570	0.454965	0.020253	0.415257	0.369138	-2.70902	0.0408882	0.110767	-0.432811	-1.69351	!
AT1G12580	1.8531	0.625859	0.877041	1.02822	1.02822	0.313147	0.304553	0.0120852	-0.203524
AT1G12590	42.9598	0.671571	0.896912	1.04582	1.04582	7.32031	6.99961	0.019456	-0.172908
AT1G12600	0.128738	0.0721237	0.552715	2.3502	2.3502	0.0301038	0.012809	0.371105	-1.14192
AT1G12615	0.127727	0.943396	0.984569	1.13331	1.13331	0.0226182	0.0199576	0.0543494	-0.025306
AT1G12620	0.949622	0.662396	0.893059	1.14643	1.14643	0.169068	0.147473	0.0593485	-0.178882
AT1G12640	2.34769	0.0158388	0.390957	0.732952	-1.36435	0.330985	0.451578	-0.134924	-1.80028
AT1G12650	0.759163	0.523496	0.832037	1.07441	1.07441	0.131066	0.121988	0.0311715	-0.281087
AT1G12680	2.77882	0.00535362	0.291554	0.710443	-1.40757	0.384734	0.541541	-0.148471	-2.27135
AT1G12700	0.695496	0.86003	0.96213	1.00575	1.00575	0.116249	0.115583	0.00249213	-0.0654866
AT1G12710	2.07286	0.0171384	0.39782	0.650341	-1.53766	0.27228	0.418673	-0.186859	-1.76603	!
AT1G12720	0.140127	0.27176	0.705853	2.49956	2.49956	0.0333619	0.0133471	0.397863	-0.565814
AT1G12730	1.14681	0.0401057	0.489318	0.585609	-1.70762	0.141183	0.241087	-0.232392	-1.39679	!
AT1G12740	0.335554	0.130114	0.614428	0.551305	-1.81388	0.0397499	0.0721016	-0.258608	-0.885675
AT1G12750	1.03174	0.281321	0.71242	0.814575	-1.22763	0.154385	0.189528	-0.0890692	-0.550798
AT1G12760	4.55564	0.81699	0.947523	0.97223	-1.02856	0.748583	0.769965	-0.0122311	-0.0877834
AT1G12770	4.81943	0.0603608	0.532619	1.14217	1.14217	0.856546	0.74993	0.0577302	-1.21924
AT1G12775	0.554748	0.168518	0.644189	1.25442	1.25442	0.102892	0.0820236	0.0984443	-0.773355
AT1G12780	6.41029	0.356512	0.74656	0.904255	-1.10588	1.01466	1.1221	-0.0437093	-0.447925
AT1G12790	0.616764	0.258072	0.699675	0.8553	-1.16918	0.0947769	0.110811	-0.0678814	-0.588258
AT1G12800	11.9851	0.0319132	0.462845	0.809762	-1.23493	1.78755	2.2075	-0.0916428	-1.49603
AT1G12810	0.564621	0.730046	0.918853	0.964032	-1.03731	0.0923801	0.0958268	-0.0159083	-0.13665
AT1G12820	5.67273	0.107292	0.589321	0.816703	-1.22444	0.850062	1.04085	-0.087936	-0.969434
AT1G12830	0.946581	0.21248	0.675106	1.54317	1.54317	0.191459	0.124068	0.188415	-0.672682
AT1G12840	7.28288	0.0549096	0.522101	0.851886	-1.17387	1.11673	1.31089	-0.0696187	-1.26035
AT1G12845	1.43369	0.809424	0.945451	0.979321	-1.02112	0.236451	0.241444	-0.00907492	-0.0918242
AT1G12850	2.41464	0.817388	0.947634	1.05002	1.05002	0.41226	0.392621	0.0211978	-0.0875717
AT1G12855	0.287747	0.597693	0.863011	1.5049	1.5049	0.0576244	0.0382911	0.177508	-0.223522
AT1G12860	3.74857	0.362192	0.750453	0.93018	-1.07506	0.602162	0.647361	-0.0314329	-0.441061
AT1G12880	0.292035	0.547292	0.842824	1.17106	1.17106	0.0525076	0.0448375	0.0685809	-0.261781
AT1G12900	64.8248	0.0202117	0.415257	0.771848	-1.29559	9.41293	12.1953	-0.112468	-1.6944
AT1G12910	2.12869	0.0955181	0.576772	0.83439	-1.19848	0.322752	0.386812	-0.0786308	-1.01991
AT1G12920	5.85837	0.346238	0.742841	0.900151	-1.11093	0.925086	1.0277	-0.0456848	-0.460625
AT1G12930	1.66612	0.414026	0.775667	0.869194	-1.15049	0.258254	0.297119	-0.0608831	-0.382973
AT1G12940	0.270877	0.192865	0.661642	1.96884	1.96884	0.0598789	0.0304133	0.29421	-0.714746
AT1G12950	0.154848	0.679125	0.899676	0.691539	-1.44605	0.0211018	0.0305142	-0.160183	-0.168051
AT1G12970	0.827892	0.972347	0.993948	0.994892	-1.00513	0.137629	0.138335	-0.00222421	-0.0121787
AT1G12980	0.761911	0.688372	0.902408	0.754613	-1.32518	0.109226	0.144744	-0.122276	-0.162177
AT1G12990	1.48134	0.762857	0.929953	0.988693	-1.01144	0.245486	0.248294	-0.00493832	-0.117557
AT1G13000	2.19425	0.462043	0.802432	1.07469	1.07469	0.378875	0.352542	0.031284	-0.335318
AT1G13010	2.79568	0.459098	0.801328	1.10674	1.10674	0.489553	0.442339	0.0440444	-0.338094
AT1G13020	5.29226	0.332875	0.73636	1.0437	1.0437	0.900904	0.863182	0.0185762	-0.477718
AT1G13030	2.44961	0.0906368	0.575	1.42389	1.42389	0.479667	0.33687	0.153477	-1.0427
AT1G13040	0.864363	0.174597	0.648993	1.33713	1.33713	0.164841	0.12328	0.126175	-0.757963
AT1G13050	0.373193	0.55031	0.84465	0.808253	-1.23724	0.0556033	0.0687944	-0.0924527	-0.259392
AT1G13060	3.10183	0.0635772	0.540899	0.748961	-1.33518	0.442767	0.591176	-0.125541	-1.1967
AT1G13070	0.192343	0.206914	0.672772	2.68045	2.68045	0.0466941	0.0174203	0.428207	-0.68421
AT1G13080	0.759402	0.423437	0.780671	1.22162	1.22162	0.139193	0.113941	0.0869369	-0.373211
AT1G13090	4.85922	0.918102	0.977347	1.00638	1.00638	0.812446	0.807295	0.00276204	-0.0371092
AT1G13100	1.109	0.56578	0.851806	1.14525	1.14525	0.197348	0.172319	0.0589001	-0.247352
AT1G13110	8.34314	0.158434	0.638128	0.8575	-1.16618	1.28385	1.4972	-0.066766	-0.80015
AT1G13120	1.90959	0.294702	0.716774	0.828125	-1.20755	0.288342	0.348187	-0.0819043	-0.530616
AT1G13130	0.215538	0.920763	0.977772	1.00514	1.00514	0.0360151	0.0358309	0.00222609	-0.0358522
AT1G13140	0.108106	0.902477	0.971883	1.19165	1.19165	0.0195932	0.0164421	0.0761486	-0.0445638
AT1G13145	0.339259	0.341665	0.740239	1.58416	1.58416	0.069325	0.0437613	0.1998	-0.466399
AT1G13150	0.349311	0.945686	0.985693	1.2247	1.2247	0.0640987	0.0523382	0.0880301	-0.0242529
AT1G13160	1.80699	0.26434	0.702501	0.802198	-1.24657	0.268111	0.33422	-0.0957183	-0.577837
AT1G13170	3.09206	0.485491	0.814082	0.923721	-1.08258	0.494908	0.535777	-0.0344591	-0.313819
AT1G13180	0.7699	0.669406	0.89583	1.13332	1.13332	0.136336	0.120298	0.0543538	-0.17431
AT1G13190	4.14434	0.316916	0.729819	0.882219	-1.13351	0.647501	0.733946	-0.0544237	-0.499056
AT1G13195	0.557197	0.0186619	0.405972	0.625273	-1.5993	0.0714546	0.114278	-0.20393	-1.72904	!
AT1G13210	4.87704	0.576893	0.855121	1.06956	1.06956	0.840161	0.785518	0.0292062	-0.238904
AT1G13220	4.37327	0.998067	0.999397	0.989739	-1.01037	0.725119	0.732636	-0.0044795	-0.000840176
AT1G13240	0.112113	0.294224	0.716594	0.558409	-1.7908	0.0133908	0.0239803	-0.253047	-0.531322
AT1G13245	3.17941	0.25966	0.699775	0.837557	-1.19395	0.483058	0.576746	-0.0769855	-0.585595
AT1G13250	0.637128	0.577314	0.855546	0.782896	-1.27731	0.0932575	0.119119	-0.106296	-0.238588
AT1G13260	4.20857	0.684717	0.901116	0.957758	-1.0441	0.686294	0.716563	-0.0187442	-0.164489
AT1G13270	3.68143	0.280873	0.712083	0.91785	-1.0895	0.587289	0.639854	-0.0372285	-0.55149
AT1G13280	1.04382	0.250094	0.692698	0.792902	-1.26119	0.153874	0.194065	-0.10078	-0.601896
AT1G13290	0.139452	0.388917	0.764035	2.62902	2.62902	0.0336751	0.012809	0.419793	-0.410143
AT1G13300	0.691067	0.0358423	0.475511	1.76039	1.76039	0.146905	0.0834503	0.245609	-1.4456	!
AT1G13320	4.71777	0.323294	0.73269	1.11336	1.11336	0.828472	0.744119	0.0466352	-0.490402
AT1G13330	0.185856	0.26252	0.701758	1.88563	1.88563	0.0404829	0.0214691	0.275457	-0.580838
AT1G13340	0.374492	0.899665	0.971741	0.748125	-1.33667	0.0534224	0.0714084	-0.126026	-0.0459192
AT1G13350	2.6553	0.383334	0.760273	1.08393	1.08393	0.460373	0.424726	0.0350009	-0.416423
AT1G13360	4.96902	0.586742	0.860027	0.950253	-1.05235	0.807044	0.849294	-0.0221608	-0.231553
AT1G13370	0.164297	0.0194537	0.410531	3.12824	3.12824	0.0414996	0.0132661	0.4953	-1.711	!
AT1G13380	0.935897	0.379769	0.758747	0.661508	-1.5117	0.124205	0.187761	-0.179465	-0.420481
AT1G13390	2.35121	0.120847	0.605158	0.799367	-1.25099	0.348174	0.435562	-0.0972539	-0.917762
AT1G13400	0.118943	0.837381	0.95426	1.04972	1.04972	0.0203047	0.0193429	0.0210755	-0.077077
AT1G13410	0.418268	0.167502	0.642794	1.40351	1.40351	0.0814147	0.058008	0.147215	-0.775979
AT1G13420	0.308722	0.550256	0.844648	1.35015	1.35015	0.0591199	0.0437875	0.130384	-0.259435
AT1G13430	0.161451	0.765671	0.931086	0.989114	-1.01101	0.0267612	0.0270557	-0.00475375	-0.115958
AT1G13440	40.7891	0.00387181	0.277245	0.859312	-1.16372	6.28379	7.31258	-0.0658494	-2.41209
AT1G13448	0.16897	0.256212	0.698052	0.452027	-2.21226	0.0175339	0.0387894	-0.344836	-0.591401
AT1G13450	2.09636	0.521397	0.831181	0.921241	-1.08549	0.33507	0.363716	-0.0356269	-0.282831
AT1G13460	1.76041	0.317026	0.729863	1.17534	1.17534	0.317051	0.269753	0.0701642	-0.498905
AT1G13470	0.242039	0.0801045	0.562809	5.05659	5.05659	0.0673586	0.013321	0.703858	-1.09634
AT1G13480	0.190088	0.550972	0.845023	1.24179	1.24179	0.0350982	0.0282643	0.094047	-0.258871
AT1G13510	0.145218	0.406558	0.772487	1.20722	1.20722	0.0264752	0.0219306	0.0817877	-0.390877
AT1G13520	0.236977	0.620588	0.874962	1.06509	1.06509	0.0407412	0.0382513	0.0273871	-0.207197
AT1G13530	0.374298	0.158536	0.638128	1.95306	1.95306	0.0825162	0.0422498	0.290715	-0.799873
AT1G13560	2.20869	0.873817	0.965263	0.973588	-1.02713	0.363188	0.373041	-0.0116248	-0.0585794
AT1G13570	1.03659	0.926308	0.979367	0.920446	-1.08643	0.165609	0.179923	-0.0360019	-0.0332447
AT1G13580	0.579199	0.981183	0.996479	0.963255	-1.03815	0.0947264	0.0983398	-0.0162586	-0.00825015
AT1G13590	0.330162	0.0831021	0.563865	2.79462	2.79462	0.0810514	0.0290026	0.446323	-1.08039
AT1G13600	0.236777	0.112237	0.594834	2.86529	2.86529	0.0585067	0.0204191	0.457169	-0.949864
AT1G13610	0.27486	0.0625426	0.538718	3.61144	3.61144	0.071752	0.019868	0.55768	-1.20382
AT1G13630	0.684887	0.42185	0.77967	0.826579	-1.20981	0.10331	0.124985	-0.0827156	-0.374842
AT1G13635	0.157429	0.557101	0.848176	1.1137	1.1137	0.0276495	0.0248267	0.0467676	-0.254066
AT1G13640	4.07151	0.313624	0.727481	1.13854	1.13854	0.722544	0.634625	0.0563471	-0.50359
AT1G13650	1.49445	0.0164727	0.392666	1.6188	1.6188	0.30793	0.190221	0.209193	-1.78323	!
AT1G13660	0.149601	0.169787	0.645318	3.02824	3.02824	0.0374877	0.0123794	0.48119	-0.770095
AT1G13670	0.811804	0.581115	0.857564	0.846656	-1.18112	0.124065	0.146536	-0.0722929	-0.235738
AT1G13680	0.475702	0.195064	0.663251	0.597479	-1.6737	0.0593063	0.0992609	-0.223678	-0.709823
AT1G13690	1.3468	0.355991	0.74656	0.853868	-1.17114	0.206773	0.24216	-0.0686091	-0.44856
AT1G13700	0.613617	0.193184	0.661671	1.42277	1.42277	0.120115	0.0844238	0.153133	-0.714028
AT1G13710	0.430141	0.779798	0.935222	0.798781	-1.25191	0.0636706	0.0797097	-0.0975725	-0.108018
AT1G13720	0.928949	0.766676	0.931586	1.21779	1.21779	0.170029	0.139621	0.0855725	-0.115388
AT1G13730	2.01682	0.282456	0.71242	0.798487	-1.25237	0.298474	0.373799	-0.0977321	-0.549049
AT1G13740	1.09979	0.436818	0.78818	0.858335	-1.16505	0.169325	0.197271	-0.0663433	-0.3597
AT1G13750	0.587029	0.00144747	0.223863	1.55076	1.55076	0.118964	0.0767128	0.190546	-2.83939	!
AT1G13770	0.647	0.924381	0.979023	1.03691	1.03691	0.109787	0.105879	0.0157416	-0.0341492
AT1G13780	0.582831	0.602165	0.864984	0.866653	-1.15386	0.0901992	0.104078	-0.0621549	-0.220284
AT1G13790	0.838675	0.149881	0.632789	1.41492	1.41492	0.163796	0.115763	0.150733	-0.824253
AT1G13800	0.433172	0.103603	0.586002	1.9777	1.9777	0.0959	0.0484906	0.296161	-0.984629
AT1G13810	0.769103	0.594813	0.862862	0.891062	-1.12226	0.1208	0.135568	-0.0500921	-0.22562
AT1G13820	2.54738	0.728427	0.918274	0.956533	-1.04544	0.415132	0.433996	-0.0193	-0.137614
AT1G13830	0.125411	0.0626147	0.538788	3.28326	3.28326	0.0320438	0.00975974	0.516306	-1.20332
AT1G13840	0.174644	0.857369	0.961487	0.938658	-1.06535	0.0281864	0.0300284	-0.0274925	-0.0668322
AT1G13850	0.149495	0.269163	0.70533	1.69411	1.69411	0.0313351	0.0184965	0.228942	-0.569985
AT1G13860	1.31926	0.424293	0.781707	0.89697	-1.11486	0.207934	0.231818	-0.0472222	-0.372334
AT1G13870	1.42183	0.0694345	0.547334	0.73912	-1.35296	0.201424	0.272519	-0.131285	-1.15842
AT1G13880	2.29009	0.559247	0.848748	1.07178	1.07178	0.394906	0.368458	0.0301062	-0.252396
AT1G13900	2.87254	0.0634856	0.540899	0.718854	-1.3911	0.400449	0.557066	-0.143359	-1.19732
AT1G13910	0.58835	0.26162	0.701039	1.46518	1.46518	0.116562	0.0795547	0.165892	-0.58233
AT1G13920	2.06984	0.660677	0.892506	1.0845	1.0845	0.358957	0.330989	0.0352293	-0.180011
AT1G13930	134.217	0.353942	0.746237	0.962579	-1.03888	21.943	22.796	-0.0165636	-0.451068
AT1G13940	3.50985	0.374504	0.755486	1.11236	1.11236	0.616092	0.55386	0.0462456	-0.426543
AT1G13950	0.518418	0.0184348	0.405693	2.53863	2.53863	0.123972	0.0488341	0.4046	-1.73436	!
AT1G13960	2.40449	0.0394462	0.487053	0.738491	-1.35411	0.340467	0.461031	-0.131655	-1.40399
AT1G13970	6.68413	0.0665733	0.544381	0.58657	-1.70482	0.82373	1.40431	-0.23168	-1.1767
AT1G13980	12.38	0.00134346	0.218245	1.44813	1.44813	2.44103	1.68564	0.160809	-2.87177
AT1G13990	4.07384	0.00777208	0.321356	0.638143	-1.56705	0.528992	0.828956	-0.195082	-2.10946	!
AT1G14000	5.60771	0.184313	0.654791	0.830551	-1.20402	0.848103	1.02113	-0.0806337	-0.734444
AT1G14010	0.97772	0.954414	0.988635	1.01769	1.01769	0.164382	0.161524	0.00761754	-0.0202633
AT1G14020	1.71224	0.516095	0.828857	0.905469	-1.1044	0.271217	0.299532	-0.0431265	-0.28727
AT1G14030	2.62506	0.421339	0.77967	1.09912	1.09912	0.458169	0.416849	0.0410466	-0.375368
AT1G14040	0.762046	0.862731	0.963051	1.06276	1.06276	0.130872	0.123143	0.0264369	-0.0641247
AT1G14060	0.69621	0.641597	0.883849	0.885756	-1.12898	0.109005	0.123065	-0.0526859	-0.192738
AT1G14080	0.33079	0.772857	0.933748	1.05261	1.05261	0.0565446	0.0537186	0.0222666	-0.111901
AT1G14090	0.793244	0.693068	0.903751	1.1065	1.1065	0.138891	0.125523	0.0439499	-0.159224
AT1G14100	0.173342	0.605181	0.867082	1.20027	1.20027	0.03152	0.0262607	0.0792801	-0.218114
AT1G14120	0.39524	0.0503393	0.513351	0.636652	-1.57072	0.051249	0.0804977	-0.196098	-1.29809
AT1G14130	0.977048	0.778579	0.935191	0.940873	-1.06284	0.15788	0.167802	-0.0264692	-0.108697
AT1G14140	1.10144	0.411353	0.774974	1.13929	1.13929	0.195526	0.171621	0.0566337	-0.385785
AT1G14150	5.87612	0.156857	0.636375	0.832218	-1.20161	0.889671	1.06904	-0.079763	-0.804495
AT1G14160	0.143431	0.128113	0.613115	3.21716	3.21716	0.0364732	0.0113371	0.507473	-0.892408
AT1G14170	1.66755	0.00025861	0.166891	1.66999	1.66999	0.347666	0.208184	0.222714	-3.58735	!
AT1G14180	0.812777	0.739244	0.922446	0.9487	-1.05407	0.131897	0.139029	-0.0228712	-0.131212
AT1G14185	0.249731	0.607987	0.868364	0.872039	-1.14674	0.0387768	0.0444669	-0.0594641	-0.216106
AT1G14190	0.287405	0.124663	0.608047	1.95718	1.95718	0.0634054	0.0323964	0.29163	-0.904262
AT1G14200	1.36319	0.137425	0.622993	0.742722	-1.3464	0.193657	0.260739	-0.129174	-0.861935
AT1G14205	0.232148	0.569489	0.852756	1.25615	1.25615	0.0430841	0.0342984	0.0990429	-0.244515
AT1G14210	1.54304	0.325934	0.733777	0.840162	-1.19025	0.234834	0.279511	-0.075637	-0.48687
AT1G14230	1.42947	0.578165	0.856067	0.922105	-1.08448	0.228589	0.2479	-0.0352198	-0.237948
AT1G14240	0.417355	0.47447	0.809411	1.16482	1.16482	0.074855	0.0642632	0.0662582	-0.323792
AT1G14250	5.80485	0.757456	0.9283	0.892941	-1.11989	0.912758	1.02219	-0.0491773	-0.120643
AT1G14260	0.107638	0.69674	0.904966	2.0382	2.0382	0.0240699	0.0118094	0.309246	-0.156929
AT1G14270	3.41135	0.383333	0.760273	0.885725	-1.12902	0.534103	0.603012	-0.0527009	-0.416424
AT1G14280	3.04492	0.10621	0.588831	0.762553	-1.31138	0.439119	0.575855	-0.11773	-0.973835
AT1G14290	0.772642	0.233927	0.684451	1.29074	1.29074	0.145118	0.11243	0.11084	-0.63092
AT1G14300	0.697947	0.151219	0.632999	1.51383	1.51383	0.140101	0.0925477	0.180076	-0.820392
AT1G14310	0.371818	0.481009	0.812287	1.26764	1.26764	0.0692836	0.0546556	0.102996	-0.317847
AT1G14320	10.8865	0.321966	0.73269	0.89498	-1.11734	1.71387	1.91498	-0.0481867	-0.492189
AT1G14330	1.26411	0.356822	0.74656	1.15719	1.15719	0.226037	0.195334	0.0634033	-0.447549
AT1G14340	0.757227	0.553586	0.846768	0.877463	-1.13965	0.117967	0.134441	-0.0567711	-0.256815
AT1G14345	3.2322	0.157149	0.636629	0.822482	-1.21583	0.486228	0.591172	-0.0848738	-0.803687
AT1G14350	1.96032	0.490023	0.815416	1.08921	1.08921	0.34067	0.312769	0.0371098	-0.309783
AT1G14360	1.89323	0.507559	0.824768	1.09668	1.09668	0.330088	0.300989	0.0400797	-0.294513
AT1G14370	0.497897	0.409975	0.774352	1.36408	1.36408	0.0957626	0.0702032	0.134839	-0.387243
AT1G14380	3.82488	0.235437	0.685384	0.893912	-1.11868	0.601771	0.673188	-0.0487052	-0.628126
AT1G14390	0.462444	0.407265	0.772689	0.75107	-1.33143	0.0661172	0.0880307	-0.124319	-0.390123
AT1G14400	6.63575	0.174315	0.64879	0.902716	-1.10777	1.04941	1.1625	-0.0444486	-0.758665
AT1G14410	1.28616	0.56249	0.850333	0.895181	-1.11709	0.202504	0.226216	-0.0480893	-0.249885
AT1G14420	0.168048	0.11138	0.592783	2.04941	2.04941	0.0376464	0.0183694	0.311628	-0.953193
AT1G14430	0.870011	0.760856	0.929775	1.0147	1.0147	0.14606	0.143944	0.00633568	-0.118698
AT1G14440	1.23671	0.20257	0.67084	0.79621	-1.25595	0.182733	0.229503	-0.0989723	-0.693425
AT1G14450	2.39253	0.733569	0.920404	1.0461	1.0461	0.40774	0.389771	0.0195746	-0.134559
AT1G14460	3.38613	0.0647171	0.541334	1.25286	1.25286	0.627698	0.50101	0.0979041	-1.18898
AT1G14470	0.495947	0.932222	0.980183	0.983404	-1.01688	0.0819662	0.0833494	-0.00726791	-0.0304806
AT1G14480	0.304772	0.22133	0.678243	1.5368	1.5368	0.0615439	0.0400469	0.186616	-0.65496
AT1G14500	0.23654	0.120832	0.605158	2.86637	2.86637	0.0584537	0.0203929	0.457332	-0.917817
AT1G14510	2.67615	0.310112	0.724663	0.87036	-1.14895	0.415109	0.47694	-0.0603013	-0.508481
AT1G14520	0.6462	0.980631	0.996325	0.992556	-1.0075	0.107298	0.108102	-0.0032448	-0.00849436
AT1G14530	0.346404	0.0706386	0.549642	0.429689	-2.32726	0.0347036	0.0807644	-0.366846	-1.15096
AT1G14550	0.139061	0.598275	0.863011	1.85608	1.85608	0.0301239	0.0162299	0.268597	-0.223099
AT1G14560	1.33989	0.591992	0.861749	0.927157	-1.07857	0.214875	0.231756	-0.0328469	-0.227684
AT1G14570	3.29335	0.0108002	0.35314	0.722151	-1.38475	0.460334	0.637448	-0.141372	-1.96657
AT1G14580	2.13267	0.139738	0.624758	1.2263	1.2263	0.391576	0.319314	0.0885981	-0.854686
AT1G14590	0.688181	0.656712	0.889742	1.05957	1.05957	0.118014	0.11138	0.0251291	-0.182625
AT1G14600	0.349323	0.850312	0.959137	0.951324	-1.05117	0.0567681	0.0596728	-0.0216716	-0.0704216
AT1G14610	9.17021	0.771097	0.933042	1.02693	1.02693	1.54868	1.50806	0.0115423	-0.112891
AT1G14620	0.707581	0.920506	0.977769	1.0077	1.0077	0.118382	0.117478	0.00332972	-0.0359734
AT1G14630	0.440357	0.305941	0.72238	1.26268	1.26268	0.0819132	0.0648726	0.101292	-0.514362
AT1G14640	0.753658	0.0656186	0.54399	1.49092	1.49092	0.150365	0.100854	0.173455	-1.18297
AT1G14650	7.25107	0.0436223	0.497271	1.19197	1.19197	1.31435	1.10267	0.0762668	-1.36029
AT1G14660	0.652041	0.121034	0.605158	1.48113	1.48113	0.129747	0.0876001	0.170592	-0.917094
AT1G14670	3.88565	0.156652	0.636354	0.865063	-1.15599	0.600754	0.694463	-0.0629523	-0.805064
AT1G14680	0.3051	0.182897	0.653569	1.97559	1.97559	0.067522	0.0341782	0.295696	-0.737793
AT1G14685	3.90505	0.0937447	0.575697	0.820448	-1.21885	0.586649	0.715035	-0.085949	-1.02805
AT1G14686	0.140687	0.225398	0.678816	2.55433	2.55433	0.0337016	0.0131939	0.407277	-0.64705
AT1G14687	0.338916	0.0323832	0.462845	2.52466	2.52466	0.0809202	0.0320519	0.402203	-1.48968	!
AT1G14690	4.34345	0.335076	0.737628	0.893215	-1.11955	0.683076	0.764739	-0.049044	-0.474857
AT1G14700	2.39943	0.677704	0.899192	1.19051	1.19051	0.434685	0.365124	0.0757342	-0.16896
AT1G14710	2.97062	0.33443	0.737287	0.854872	-1.16977	0.456366	0.533842	-0.0680988	-0.475694
AT1G14720	5.65017	0.335023	0.737628	0.883446	-1.13193	0.88342	0.999971	-0.0538201	-0.474926
AT1G14730	0.320676	0.0957523	0.576775	1.43835	1.43835	0.0630541	0.0438379	0.157864	-1.01885
AT1G14740	6.57794	0.881904	0.96719	1.00945	1.00945	1.10148	1.09117	0.00408545	-0.0545787
AT1G14750	0.28665	0.593188	0.862577	1.31919	1.31919	0.0543503	0.0411997	0.120308	-0.226807
AT1G14770	0.921646	0.896727	0.970789	0.957217	-1.04469	0.15025	0.156965	-0.0189894	-0.0473398
AT1G14780	0.26878	0.522689	0.831664	1.58644	1.58644	0.0549537	0.0346397	0.200423	-0.281757
AT1G14790	3.3463	0.0770121	0.558541	1.27278	1.27278	0.624654	0.490778	0.104754	-1.11344
AT1G14810	4.26	0.878552	0.966273	1.02099	1.02099	0.717374	0.702627	0.00902078	-0.0562323
AT1G14820	1.36179	0.338928	0.739503	1.18364	1.18364	0.246053	0.207878	0.0732203	-0.469892
AT1G14830	6.04379	0.11625	0.599316	0.814717	-1.22742	0.904453	1.11014	-0.0889931	-0.934607
AT1G14840	4.38972	0.469239	0.806651	1.09889	1.09889	0.766089	0.697149	0.0409539	-0.328606
AT1G14850	5.36011	0.259604	0.699775	0.889775	-1.12388	0.841245	0.945458	-0.0507197	-0.585689
AT1G14860	0.422269	0.00860093	0.328559	2.64065	2.64065	0.102094	0.0386624	0.421712	-2.06545	!	!
AT1G14870	0.976844	0.050889	0.514752	0.700991	-1.42655	0.134188	0.191427	-0.154288	-1.29338
AT1G14880	0.416679	0.00741605	0.320534	13.3438	13.3438	0.12921	0.00968314	1.12528	-2.12983	!	!
AT1G14890	1.77644	0.112266	0.594834	1.31819	1.31819	0.336713	0.255435	0.119979	-0.949753
AT1G14900	3.73635	0.00426177	0.280991	1.55505	1.55505	0.758003	0.487446	0.191744	-2.37041	!
AT1G14910	2.88367	0.382588	0.760273	1.04996	1.04996	0.492325	0.468898	0.021173	-0.417269
AT1G14920	7.2292	0.716225	0.912659	1.04187	1.04187	1.22957	1.18016	0.0178147	-0.144951
AT1G14940	0.126054	0.203236	0.67132	2.93324	2.93324	0.0313351	0.0106828	0.467348	-0.692
AT1G14960	0.154634	0.920087	0.977769	0.940693	-1.06305	0.0249847	0.0265599	-0.026552	-0.036171
AT1G14970	0.737409	0.40686	0.772535	0.852711	-1.17273	0.113131	0.132672	-0.0691983	-0.390555
AT1G14980	2.5063	0.0519062	0.516636	0.719306	-1.39023	0.34952	0.485912	-0.143086	-1.28478
AT1G14990	0.400096	0.158594	0.638131	1.49292	1.49292	0.0798677	0.0534977	0.174036	-0.799712
AT1G15000	2.00614	0.787426	0.938051	1.05064	1.05064	0.342612	0.3261	0.021452	-0.10379
AT1G15002	36.6619	0.188732	0.65868	0.867268	-1.15305	5.67597	6.54465	-0.0618465	-0.724155
AT1G15010	0.14888	0.921546	0.977835	1.2087	1.2087	0.0271579	0.0224688	0.0823175	-0.0354828
AT1G15020	1.24645	0.926161	0.979367	0.99683	-1.00318	0.207412	0.208072	-0.00137889	-0.0333137
AT1G15030	2.15175	0.0322945	0.462845	0.744951	-1.34237	0.306207	0.411043	-0.127872	-1.49087
AT1G15040	0.822928	0.000374503	0.174035	2.69681	2.69681	0.200108	0.0742016	0.43085	-3.42654	!	!
AT1G15060	3.60058	0.0602837	0.532619	0.719282	-1.39027	0.502116	0.698079	-0.143101	-1.2198
AT1G15080	0.543964	0.388406	0.763405	0.793394	-1.26041	0.0802162	0.101105	-0.100511	-0.410714
AT1G15090	0.193965	0.25673	0.698437	0.863685	-1.15783	0.0299629	0.034692	-0.0636449	-0.590524
AT1G15100	0.951109	0.88016	0.966743	0.94711	-1.05584	0.154212	0.162824	-0.0235997	-0.0554386
AT1G15110	0.465481	0.742744	0.923969	0.951554	-1.05091	0.0756543	0.0795061	-0.0215666	-0.129161
AT1G15120	2.72342	0.00359963	0.272052	0.631573	-1.58335	0.351407	0.5564	-0.199577	-2.44374	!
AT1G15125	2.53254	0.101989	0.584075	1.30576	1.30576	0.478061	0.366118	0.115863	-0.991447
AT1G15130	6.47386	0.588856	0.860434	0.949168	-1.05355	1.05084	1.10712	-0.0226568	-0.229991
AT1G15140	1.70447	0.430563	0.785293	0.907937	-1.1014	0.270371	0.297786	-0.0419444	-0.365963
AT1G15150	0.129904	0.188114	0.658363	2.66616	2.66616	0.0314904	0.0118111	0.425887	-0.725579
AT1G15165	0.442554	0.332581	0.73636	1.31694	1.31694	0.0838488	0.0636693	0.119566	-0.478102
AT1G15170	0.530961	0.955362	0.989143	0.963752	-1.03761	0.08686	0.0901269	-0.0160346	-0.0198321
AT1G15175	0.386864	0.177232	0.650559	1.59295	1.59295	0.0792219	0.0497328	0.202202	-0.751457
AT1G15180	1.60523	0.985439	0.997043	1.03887	1.03887	0.272639	0.262438	0.0165605	-0.00637023
AT1G15200	3.14839	0.565131	0.851551	1.10799	1.10799	0.551613	0.497852	0.0445344	-0.247851
AT1G15210	4.00487	0.222525	0.678243	1.21177	1.21177	0.731388	0.603568	0.0834216	-0.652621
AT1G15215	0.418086	0.665297	0.894495	1.12339	1.12339	0.07373	0.0656319	0.050529	-0.176984
AT1G15220	0.510288	0.924633	0.97916	1.07523	1.07523	0.088131	0.0819649	0.0315007	-0.0340307
AT1G15230	1.25422	0.420868	0.77939	0.908593	-1.1006	0.199025	0.219047	-0.0416306	-0.375854
AT1G15240	4.00625	0.725723	0.917216	0.972905	-1.02785	0.658539	0.676879	-0.0119297	-0.139229
AT1G15250	0.69843	0.732594	0.920031	0.996528	-1.00348	0.116202	0.116607	-0.00151069	-0.135137
AT1G15260	1.43936	0.839608	0.95426	0.94543	-1.05772	0.233163	0.246622	-0.0243706	-0.0759233
AT1G15270	2.64089	0.432304	0.786231	1.11009	1.11009	0.463111	0.417184	0.0453576	-0.364211
AT1G15280	5.02443	0.912757	0.975931	0.987347	-1.01282	0.832074	0.842737	-0.00553015	-0.039645
AT1G15290	17.2932	0.568209	0.85254	0.943381	-1.06002	2.79822	2.96617	-0.0253131	-0.245492
AT1G15300	1.23838	0.327429	0.734444	1.35336	1.35336	0.237387	0.175405	0.131415	-0.484882
AT1G15310	0.715961	0.0116833	0.360498	1.59453	1.59453	0.14667	0.0919834	0.202633	-1.93244	!
AT1G15320	0.147193	0.30318	0.720236	0.631194	-1.5843	0.0189856	0.0300788	-0.199837	-0.518299
AT1G15330	0.287912	0.710522	0.910327	1.27564	1.27564	0.0537976	0.0421731	0.105727	-0.148423
AT1G15340	12.3497	0.497535	0.819572	0.921194	-1.08555	1.97385	2.1427	-0.0356489	-0.303177
AT1G15350	1.20566	0.371239	0.754079	1.17207	1.17207	0.216863	0.185025	0.068955	-0.430347
AT1G15370	1.43512	0.982094	0.996486	1.01156	1.01156	0.240561	0.237812	0.00499174	-0.00784705
AT1G15380	1.08595	0.943073	0.984422	1.18448	1.18448	0.196277	0.165708	0.0735261	-0.0254548
AT1G15385	15.7872	0.370772	0.754047	0.842408	-1.18707	2.40614	2.85627	-0.0744777	-0.430893
AT1G15390	1.73554	0.501421	0.822135	0.878229	-1.13866	0.270504	0.30801	-0.0563922	-0.299797
AT1G15400	4.43592	0.860284	0.962138	0.984784	-1.01545	0.733652	0.744988	-0.00665885	-0.065358
AT1G15405	3355.07	0.0630002	0.539587	1.25132	1.25132	621.6	496.757	0.0973669	-1.20066
AT1G15410	1.71279	0.189243	0.659136	1.2693	1.2693	0.319342	0.251588	0.103566	-0.72298
AT1G15420	0.781917	0.653108	0.889247	0.870919	-1.14821	0.121328	0.139311	-0.0600222	-0.185015
AT1G15430	0.880352	0.620473	0.874962	0.946762	-1.05623	0.142713	0.150738	-0.0237591	-0.207277
AT1G15440	1.98387	0.766655	0.931586	1.03231	1.03231	0.335903	0.325389	0.0138115	-0.1154
AT1G15460	0.387391	0.113638	0.595987	2.2538	2.2538	0.0894443	0.0396859	0.352916	-0.944475
AT1G15470	1.02173	0.791868	0.93931	0.965878	-1.03533	0.167332	0.173244	-0.0150777	-0.101347
AT1G15480	1.22366	0.434168	0.787182	1.13465	1.13465	0.216808	0.19108	0.0548612	-0.362342
AT1G15490	1.25254	0.656208	0.889742	1.12669	1.12669	0.221193	0.19632	0.0518052	-0.182958
AT1G15500	20.2367	0.0879327	0.570115	0.925288	-1.08074	3.2419	3.50366	-0.0337231	-1.05585
AT1G15510	1.89059	0.278387	0.710721	1.19363	1.19363	0.342912	0.287286	0.0768686	-0.555351
AT1G15520	0.377187	0.0138961	0.376378	3.43185	3.43185	0.0973596	0.0283695	0.535528	-1.85711	!
AT1G15530	1.27854	0.569873	0.853038	1.11559	1.11559	0.224733	0.201448	0.0475033	-0.244222
AT1G15550	0.195199	0.103671	0.586002	3.23316	3.23316	0.0496957	0.0153706	0.509627	-0.984342
AT1G15570	0.925307	0.504652	0.823779	0.940238	-1.06356	0.149468	0.158968	-0.026762	-0.297008
AT1G15580	0.128963	0.349136	0.743658	1.38429	1.38429	0.0249582	0.0180295	0.141228	-0.457005
AT1G15620	0.599731	0.315582	0.728849	1.28008	1.28008	0.112233	0.0876767	0.107238	-0.500887
AT1G15660	1.36737	0.0410282	0.490879	1.38642	1.38642	0.264797	0.190993	0.141896	-1.38692
AT1G15670	1.07523	0.271344	0.705853	1.28184	1.28184	0.201338	0.15707	0.107832	-0.566479
AT1G15690	51.8181	0.496779	0.818958	0.937522	-1.06664	8.35786	8.91484	-0.0280186	-0.303837
AT1G15700	0.656194	0.771877	0.933285	0.962522	-1.03894	0.107277	0.111454	-0.0165895	-0.112452
AT1G15710	0.850635	0.226296	0.679012	1.28785	1.28785	0.15961	0.123935	0.109865	-0.645323
AT1G15720	0.416242	0.661965	0.892988	0.833128	-1.2003	0.0630586	0.0756889	-0.0792882	-0.179165
AT1G15730	3.06842	0.0465884	0.505826	0.720958	-1.38704	0.428482	0.594324	-0.14209	-1.33172
AT1G15740	4.93778	0.0250465	0.435681	0.709154	-1.41013	0.68292	0.963007	-0.14926	-1.60125
AT1G15750	9.62102	0.391744	0.76543	0.965572	-1.03566	1.57542	1.63159	-0.0152156	-0.406998
AT1G15780	6.43083	0.816399	0.947347	1.02671	1.02671	1.08593	1.05768	0.0114476	-0.0880974
AT1G15790	0.326253	0.373696	0.754956	1.4851	1.4851	0.0649897	0.0437613	0.171755	-0.427482
AT1G15800	0.58797	0.286532	0.713938	0.804893	-1.2424	0.0874019	0.108588	-0.0942616	-0.542827
AT1G15810	1.67353	0.29716	0.717404	0.826766	-1.20953	0.252471	0.305372	-0.0826174	-0.52701
AT1G15820	281.455	0.00104507	0.205356	0.693556	-1.44185	38.421	55.3972	-0.158919	-2.98086
AT1G15830	1.11373	0.380059	0.758804	0.784977	-1.27392	0.163262	0.207983	-0.105143	-0.420149
AT1G15860	0.987722	0.0852271	0.564808	0.685839	-1.45807	0.133943	0.195298	-0.163778	-1.06942
AT1G15880	1.82951	0.167496	0.642794	0.778415	-1.28466	0.266927	0.342911	-0.108789	-0.775995
AT1G15885	0.298672	0.64159	0.883849	1.27972	1.27972	0.0558866	0.0436709	0.107116	-0.192742
AT1G15890	0.872356	0.0323523	0.462845	1.64205	1.64205	0.180725	0.11006	0.215387	-1.49009	!
AT1G15900	0.126244	0.450853	0.797425	1.7468	1.7468	0.0267612	0.0153202	0.242242	-0.345965
AT1G15910	2.94367	0.945817	0.985711	0.979264	-1.02118	0.485471	0.495751	-0.00910021	-0.024193
AT1G15920	1.97036	0.922258	0.978244	0.944596	-1.05865	0.319036	0.337749	-0.0247541	-0.0351475
AT1G15930	3.1503	0.835104	0.953421	0.96754	-1.03355	0.516388	0.533712	-0.014331	-0.0782595
AT1G15940	4.77781	0.0132808	0.375006	1.38858	1.38858	0.925848	0.666757	0.142572	-1.87678
AT1G15950	2.92003	0.693562	0.903751	0.970193	-1.03072	0.479309	0.494034	-0.0131417	-0.158915
AT1G15960	0.479924	0.444919	0.793411	1.28122	1.28122	0.0898479	0.0701266	0.107625	-0.351719
AT1G15970	3.65221	0.0143966	0.38111	0.681439	-1.46748	0.493379	0.724024	-0.166573	-1.84174
AT1G15980	15.8055	0.149026	0.63176	0.848449	-1.17862	2.41828	2.85023	-0.0713741	-0.826738
AT1G15990	0.236476	0.46875	0.806445	1.39046	1.39046	0.0458503	0.0329749	0.143158	-0.329059
AT1G16000	0.635629	0.677383	0.899155	1.12466	1.12466	0.112154	0.0997224	0.0510217	-0.169166
AT1G16010	2.54231	0.291757	0.715295	0.89057	-1.12288	0.399193	0.448245	-0.050332	-0.534979
AT1G16020	1.57816	0.981775	0.996486	0.981763	-1.01858	0.260607	0.265448	-0.00799316	-0.00798797
AT1G16030	2.84392	0.00497265	0.284892	2.27364	2.27364	0.658396	0.289578	0.356721	-2.30341	!	!
AT1G16040	0.529848	0.318228	0.730187	1.1314	1.1314	0.0937523	0.0828637	0.0536177	-0.497262
AT1G16060	1.41946	0.148899	0.631665	1.74554	1.74554	0.300819	0.172336	0.24193	-0.827109
AT1G16070	0.402259	0.694994	0.904069	1.0324	1.0324	0.0681119	0.0659743	0.0138484	-0.158019
AT1G16080	7.78922	0.0543413	0.521507	1.26945	1.26945	1.45234	1.14407	0.103617	-1.26487
AT1G16090	0.384872	0.355793	0.74656	0.661618	-1.51145	0.0510824	0.0772083	-0.179393	-0.448803
AT1G16100	0.166652	0.152036	0.634645	1.5904	1.5904	0.034106	0.0214449	0.201507	-0.818053
AT1G16110	1.12176	0.119162	0.60318	1.36753	1.36753	0.215984	0.157937	0.135938	-0.923864
AT1G16120	0.133455	0.865274	0.963065	1.22897	1.22897	0.0245273	0.0199576	0.0895413	-0.0628465
AT1G16130	0.468764	0.385047	0.760859	0.82862	-1.20683	0.0708052	0.0854495	-0.0816447	-0.414486
AT1G16140	0.129682	0.334155	0.73714	1.4174	1.4174	0.0253457	0.0178818	0.151494	-0.476052
AT1G16150	0.556336	0.363306	0.751014	1.76088	1.76088	0.118276	0.0671689	0.24573	-0.439727
AT1G16160	0.181116	0.757217	0.928247	0.790567	-1.26491	0.0266553	0.0337167	-0.102061	-0.12078
AT1G16170	1.20288	0.590282	0.860852	0.95535	-1.04674	0.195903	0.205059	-0.0198373	-0.228941
AT1G16180	7.27043	0.0445524	0.499588	0.772577	-1.29437	1.05627	1.36721	-0.112058	-1.35113
AT1G16190	1.11169	0.0236101	0.430095	1.27071	1.27071	0.20737	0.163192	0.104047	-1.6269
AT1G16210	5.00242	0.0429548	0.496838	1.23342	1.23342	0.920874	0.7466	0.091112	-1.36699
AT1G16220	0.706052	0.425693	0.782681	1.23327	1.23327	0.129967	0.105384	0.0910587	-0.370903
AT1G16240	3.7351	0.150616	0.632789	0.848261	-1.17888	0.571409	0.673624	-0.0714703	-0.822128
AT1G16250	1.31078	0.973888	0.994446	1.03688	1.03688	0.222418	0.214508	0.0157266	-0.0114912
AT1G16260	2.44977	0.228066	0.67952	1.15132	1.15132	0.437014	0.379577	0.0611957	-0.64194
AT1G16270	3.96886	0.144993	0.628338	1.1738	1.1738	0.714362	0.60859	0.0695937	-0.838654
AT1G16280	1.10274	0.998501	0.999543	1.0074	1.0074	0.184468	0.183112	0.00320386	-0.00065162
AT1G16290	0.161524	0.667562	0.895414	1.24523	1.24523	0.0298609	0.0239803	0.0952485	-0.175508
AT1G16300	0.508312	0.748729	0.926079	0.882965	-1.13255	0.079453	0.0899843	-0.0540565	-0.125675
AT1G16310	1.19803	0.173463	0.648125	0.789935	-1.26593	0.176238	0.223105	-0.102409	-0.760793
AT1G16320	3.89642	0.937695	0.982351	1.00318	1.00318	0.650436	0.648372	0.00138049	-0.0279384
AT1G16330	0.518419	0.637315	0.882321	1.13566	1.13566	0.0918915	0.0809149	0.0552468	-0.195646
AT1G16340	0.825882	0.531053	0.835144	0.766723	-1.30425	0.119472	0.155822	-0.115362	-0.274862
AT1G16350	3.98736	0.928865	0.979719	1.00939	1.00939	0.667665	0.661456	0.00405719	-0.0320474
AT1G16360	0.439079	0.45761	0.801193	1.25066	1.25066	0.0813302	0.0650296	0.0971408	-0.339504
AT1G16370	0.337803	0.26919	0.70533	2.155	2.155	0.0769114	0.0356897	0.333447	-0.569941
AT1G16380	0.110278	0.0687397	0.54653	16.1001	16.1001	0.0346098	0.00214966	1.20683	-1.16279
AT1G16390	0.665245	0.120489	0.605158	1.72497	1.72497	0.140372	0.0813764	0.236782	-0.919052
AT1G16400	1.77693	0.530442	0.834709	0.886148	-1.12848	0.278279	0.314032	-0.0524937	-0.275362
AT1G16410	16.1077	0.211662	0.675106	1.15204	1.15204	2.87429	2.49496	0.0614663	-0.674357
AT1G16420	1.70227	0.0847693	0.564625	2.56611	2.56611	0.408308	0.159116	0.409275	-1.07176
AT1G16430	0.243923	0.153925	0.636175	0.797952	-1.25321	0.0360853	0.0452224	-0.0980231	-0.812692
AT1G16440	0.208249	0.212182	0.675106	1.96756	1.96756	0.0460246	0.0233918	0.293927	-0.673292
AT1G16445	0.214426	0.945253	0.985501	1.09596	1.09596	0.0373739	0.0341016	0.0397942	-0.0244521
AT1G16450	0.678055	0.601425	0.864838	1.01299	1.01299	0.113738	0.11228	0.00560361	-0.220818
AT1G16460	3.53704	0.420822	0.77939	0.893741	-1.11889	0.556429	0.622584	-0.0487883	-0.375902
AT1G16470	2.01588	0.139696	0.624758	0.755488	-1.32365	0.289184	0.382777	-0.121772	-0.854816
AT1G16480	3.0423	0.817619	0.947634	1.05804	1.05804	0.521348	0.49275	0.0245007	-0.0874493
AT1G16489	0.263959	0.983038	0.996636	1.3298	1.3298	0.0502207	0.0377655	0.123787	-0.0074298
AT1G16490	0.18107	0.122837	0.605715	3.04831	3.04831	0.0454476	0.0149091	0.48406	-0.910672
AT1G16500	0.479016	0.5802	0.857266	1.32448	1.32448	0.0909804	0.0686917	0.122044	-0.236422
AT1G16510	0.355114	0.108028	0.5899	2.22042	2.22042	0.0816149	0.0367566	0.346434	-0.966464
AT1G16520	0.784494	0.341142	0.740183	0.81888	-1.22118	0.117729	0.143769	-0.0867796	-0.467065
AT1G16540	1.32423	0.834222	0.953114	0.925482	-1.08052	0.212164	0.229247	-0.0336319	-0.0787185
AT1G16550	0.793247	0.833704	0.952917	0.939287	-1.06464	0.128069	0.136347	-0.0272015	-0.0789881
AT1G16560	3.68764	0.61198	0.870486	1.25737	1.25737	0.684679	0.544534	0.099462	-0.213263
AT1G16570	1.96627	0.275819	0.708191	0.832616	-1.20103	0.29778	0.357643	-0.0795552	-0.559376
AT1G16590	0.405102	0.701473	0.906936	1.08724	1.08724	0.0703388	0.0646951	0.0363237	-0.153989
AT1G16610	1.1127	0.106607	0.588831	0.636639	-1.57075	0.144277	0.226623	-0.196107	-0.972216
AT1G16630	1.42629	0.043363	0.497271	0.661583	-1.51153	0.1893	0.286131	-0.179415	-1.36288	!
AT1G16635	0.463304	0.578749	0.856264	0.922243	-1.08431	0.0740938	0.0803409	-0.0351547	-0.23751
AT1G16640	0.12863	0.215722	0.675433	2.20033	2.20033	0.029479	0.0133976	0.342488	-0.666106
AT1G16650	0.733807	0.553118	0.846756	1.08572	1.08572	0.127327	0.117275	0.0357161	-0.257182
AT1G16660	0.224756	0.749003	0.92618	1.12667	1.12667	0.0396905	0.0352282	0.0517959	-0.125516
AT1G16670	0.946099	0.152341	0.634967	1.43939	1.43939	0.186085	0.129281	0.158178	-0.817183
AT1G16680	2.44048	0.309557	0.724184	1.144	1.144	0.434065	0.379429	0.0584251	-0.509259
AT1G16690	0.623471	0.943035	0.984422	0.916575	-1.09102	0.0993887	0.108435	-0.0378321	-0.0254722
AT1G16700	2.5983	0.28599	0.7138	1.14997	1.14997	0.463257	0.402842	0.0606868	-0.54365
AT1G16705	0.161712	0.140796	0.625388	3.23362	3.23362	0.0411717	0.0127324	0.509689	-0.851409
AT1G16710	7.25161	0.538136	0.839164	0.937412	-1.06677	1.16956	1.24765	-0.0280697	-0.269108
AT1G16720	11.5912	0.174304	0.64879	0.91967	-1.08735	1.85102	2.0127	-0.0363679	-0.758694
AT1G16730	0.428634	0.0826804	0.563557	2.02414	2.02414	0.0956322	0.0472459	0.30624	-1.0826
AT1G16740	1.53688	0.867216	0.963293	0.991576	-1.0085	0.255063	0.25723	-0.00367407	-0.0618728
AT1G16750	0.779941	0.524261	0.832435	0.901175	-1.10966	0.123233	0.136747	-0.0451907	-0.280453
AT1G16760	0.157419	0.319522	0.730874	2.04755	2.04755	0.0352549	0.0172181	0.311234	-0.495499
AT1G16770	0.560609	0.916247	0.977076	1.11826	1.11826	0.098651	0.0882186	0.0485414	-0.0379874
AT1G16780	1.86673	0.0396933	0.487053	1.51382	1.51382	0.374714	0.247528	0.180075	-1.40128	!
AT1G16790	1.08302	0.420022	0.77913	1.14395	1.14395	0.192624	0.168384	0.0584078	-0.376728
AT1G16800	2.50508	0.251156	0.69386	1.16468	1.16468	0.449276	0.38575	0.066207	-0.600057
AT1G16810	2.71456	0.457565	0.801193	0.908982	-1.10013	0.430855	0.473997	-0.0414445	-0.339547
AT1G16820	0.15595	0.180114	0.65124	0.401156	-2.49279	0.0148831	0.0371004	-0.396686	-0.744452
AT1G16825	0.314522	0.982834	0.996624	0.987277	-1.01289	0.0520847	0.0527559	-0.00556115	-0.00751964
AT1G16830	0.464233	0.813692	0.946782	1.03195	1.03195	0.0785887	0.0761555	0.0136585	-0.0895398
AT1G16840	1.51316	0.146293	0.629638	0.734249	-1.36194	0.213549	0.29084	-0.134157	-0.834776
AT1G16850	0.264968	0.738364	0.922446	1.46944	1.46944	0.0525565	0.0357663	0.167152	-0.131729
AT1G16860	3.51725	0.499998	0.821214	1.13216	1.13216	0.622544	0.549873	0.0539073	-0.301032
AT1G16870	1.97086	0.778526	0.935191	1.05608	1.05608	0.337437	0.319518	0.0236969	-0.108727
AT1G16880	14.447	0.665673	0.894495	0.982441	-1.01787	2.38651	2.42916	-0.00769358	-0.176739
AT1G16890	2.07131	0.0905191	0.574864	0.760602	-1.31475	0.298276	0.392159	-0.118843	-1.04326
AT1G16900	1.22656	0.165123	0.641155	0.798822	-1.25184	0.181565	0.22729	-0.0975499	-0.782192
AT1G16916	0.520415	0.0672074	0.544393	0.695916	-1.43696	0.0711837	0.102288	-0.157443	-1.17258
AT1G16920	1.44686	0.0248087	0.435681	0.794861	-1.25808	0.213583	0.268704	-0.0997088	-1.6054
AT1G16930	0.494691	0.202513	0.670789	1.41942	1.41942	0.0967415	0.0681554	0.152112	-0.693548
AT1G16940	0.144756	0.581655	0.857693	1.49118	1.49118	0.0288828	0.019369	0.173531	-0.235335
AT1G16960	1.03563	0.804706	0.944055	0.965398	-1.03584	0.169566	0.175644	-0.0152935	-0.0943626
AT1G16970	1.48214	0.272112	0.706165	1.12494	1.12494	0.261548	0.2325	0.0511287	-0.565253
AT1G16980	0.1938	0.354215	0.746348	1.64301	1.64301	0.0401581	0.0244418	0.21564	-0.450733
AT1G17000	0.126611	0.902209	0.971826	1.01631	1.01631	0.0212725	0.020931	0.00702817	-0.0446928
AT1G17010	1.29096	0.959854	0.990504	1.33341	1.33341	0.245903	0.184416	0.124964	-0.017795
AT1G17020	0.481789	0.568378	0.85254	1.36849	1.36849	0.0927909	0.0678055	0.13624	-0.245363
AT1G17030	0.27323	0.213496	0.675106	1.58342	1.58342	0.0558224	0.0352544	0.199596	-0.67061
AT1G17040	0.872598	0.0746225	0.556073	1.62416	1.62416	0.180025	0.110841	0.21063	-1.12713
AT1G17050	1.78361	0.0996789	0.582198	0.756501	-1.32188	0.256059	0.338479	-0.121191	-1.0014
AT1G17060	0.367543	0.668999	0.895751	1.2137	1.2137	0.0671706	0.0553437	0.0841115	-0.174574
AT1G17070	2.00228	0.416035	0.776699	1.14725	1.14725	0.356599	0.310829	0.059659	-0.38087
AT1G17080	1.62489	0.014759	0.383972	0.637502	-1.56862	0.210864	0.330766	-0.195518	-1.83094	!
AT1G17090	0.249314	0.508833	0.825036	0.738277	-1.35451	0.035296	0.0478087	-0.131781	-0.293424
AT1G17100	4.58718	0.984565	0.996984	0.98979	-1.01032	0.760607	0.768453	-0.00445707	-0.00675557
AT1G17110	6.31603	0.623202	0.876127	0.95216	-1.05024	1.02687	1.07847	-0.0212899	-0.205371
AT1G17120	1.93788	0.150416	0.632789	0.790747	-1.26463	0.285239	0.360721	-0.101962	-0.822706
AT1G17130	2.42832	0.718157	0.913918	0.948232	-1.05459	0.393966	0.415474	-0.0230853	-0.14378
AT1G17140	2.59919	0.507695	0.824768	0.898676	-1.11275	0.410081	0.456317	-0.046397	-0.294397
AT1G17145	1.31128	0.566007	0.851806	1.08338	1.08338	0.227294	0.209801	0.0347817	-0.247178
AT1G17147	0.281511	0.0635558	0.540899	0.409697	-2.44083	0.0272716	0.0665654	-0.387538	-1.19685
AT1G17150	0.590703	0.967945	0.992696	0.983185	-1.0171	0.0976157	0.0992852	-0.00736495	-0.0141492
AT1G17160	1.56609	0.346634	0.742841	0.866271	-1.15437	0.242311	0.279718	-0.0623462	-0.460129
AT1G17170	1.01691	0.867345	0.963293	0.983407	-1.01687	0.168068	0.170904	-0.00726691	-0.0618079
AT1G17180	0.280814	0.126177	0.609112	0.482699	-2.07169	0.0304734	0.0631312	-0.316324	-0.899019
AT1G17190	0.681295	0.309437	0.724184	0.743108	-1.3457	0.0968148	0.130284	-0.128948	-0.509427
AT1G17200	2.71392	0.927393	0.979367	0.995029	-1.005	0.451193	0.453447	-0.00216416	-0.032736
AT1G17210	7.3302	0.562124	0.850073	0.933859	-1.07083	1.17992	1.26348	-0.0297189	-0.250168
AT1G17220	45.837	0.29934	0.71937	0.909692	-1.09927	7.27823	8.00076	-0.0411056	-0.523836
AT1G17230	2.8964	0.255204	0.6978	1.11721	1.11721	0.509458	0.45601	0.0481336	-0.593112
AT1G17232	4.00143	0.25618	0.698052	0.79817	-1.25287	0.59205	0.741759	-0.0979049	-0.591454
AT1G17240	0.303575	0.808257	0.94511	1.26327	1.26327	0.0564812	0.0447105	0.101495	-0.0924504
AT1G17250	0.168198	0.765231	0.930884	1.389	1.389	0.0325975	0.0234684	0.142701	-0.116208
AT1G17255	1.0225	0.111329	0.592761	1.42458	1.42458	0.200259	0.140574	0.153688	-0.953391
AT1G17260	0.401634	0.00664772	0.311642	4.01809	4.01809	0.107199	0.0266791	0.604019	-2.17733	!	!
AT1G17270	0.855932	0.0329511	0.463659	1.87289	1.87289	0.185999	0.0993114	0.272512	-1.48213	!
AT1G17275	0.277561	0.798778	0.941636	1.18819	1.18819	0.0502387	0.0422817	0.0748855	-0.0975739
AT1G17280	2.15137	0.166987	0.642154	1.2234	1.2234	0.394589	0.322534	0.08757	-0.777317
AT1G17290	8.08461	0.756307	0.928247	0.966466	-1.0347	1.32446	1.37041	-0.0148134	-0.121302
AT1G17310	0.105571	0.504046	0.823545	1.21905	1.21905	0.0193321	0.0158583	0.0860221	-0.29753
AT1G17330	0.808129	0.758453	0.92861	0.97172	-1.0291	0.132756	0.13662	-0.012459	-0.120072
AT1G17340	2.46399	0.0367785	0.47892	0.729957	-1.36994	0.346561	0.474769	-0.136703	-1.43441
AT1G17345	0.12837	0.316559	0.729419	0.67354	-1.48469	0.0172214	0.0255685	-0.171636	-0.499545
AT1G17350	0.586768	0.616023	0.872869	1.09369	1.09369	0.102171	0.0934184	0.0388949	-0.210403
AT1G17360	3.84072	0.415482	0.776514	1.12396	1.12396	0.677479	0.602761	0.0507511	-0.381448
AT1G17370	3.49634	0.0585185	0.528516	0.799304	-1.25109	0.517726	0.647721	-0.0972879	-1.23271
AT1G17380	0.238527	0.983278	0.996653	1.30781	1.30781	0.0450568	0.0344521	0.116545	-0.00732362
AT1G17390	0.414464	0.768746	0.932486	1.41037	1.41037	0.0808379	0.0573167	0.149333	-0.114217
AT1G17400	0.199666	0.434624	0.787182	1.47583	1.47583	0.0396733	0.026882	0.169036	-0.361886
AT1G17410	1.07943	0.745659	0.925003	1.10374	1.10374	0.188776	0.171033	0.0428683	-0.12746
AT1G17420	1.50597	0.208301	0.67378	0.746768	-1.3391	0.214608	0.287383	-0.126814	-0.681308
AT1G17430	0.465833	0.681819	0.900206	1.05568	1.05568	0.0797419	0.0755357	0.023534	-0.166331
AT1G17440	1.37567	0.816755	0.947361	0.988507	-1.01163	0.227954	0.230604	-0.00502006	-0.0879082
AT1G17450	3.92997	0.20927	0.67378	0.84526	-1.18307	0.600069	0.709923	-0.0730099	-0.679294
AT1G17455	0.99578	0.869207	0.964073	0.895012	-1.1173	0.156769	0.175158	-0.0481709	-0.0608767
AT1G17460	1.23969	0.0384239	0.484372	1.63526	1.63526	0.256423	0.156808	0.213588	-1.4154	!
AT1G17470	4.89518	0.739243	0.922446	0.926696	-1.0791	0.784823	0.846905	-0.0330627	-0.131213
AT1G17480	0.517487	0.398087	0.767823	1.27368	1.27368	0.0966292	0.0758664	0.105059	-0.400023
AT1G17490	0.593252	0.877328	0.965939	1.03745	1.03745	0.100693	0.0970581	0.0159662	-0.0568378
AT1G17495	0.334156	0.0395409	0.487053	1.90513	1.90513	0.0730444	0.0383409	0.279925	-1.40295	!
AT1G17500	3.87996	0.853628	0.959953	1.02924	1.02924	0.655978	0.637341	0.0125175	-0.0687314
AT1G17510	0.506776	0.235215	0.68525	1.38535	1.38535	0.0981074	0.0708179	0.141559	-0.628534
AT1G17520	1.2342	0.0716736	0.55154	1.38298	1.38298	0.238759	0.172641	0.140815	-1.14464
AT1G17530	1.67626	0.518316	0.829479	1.13167	1.13167	0.296635	0.26212	0.0537214	-0.285405
AT1G17540	0.366597	0.194995	0.663251	1.9986	1.9986	0.081447	0.0407521	0.300726	-0.709975
AT1G17550	3.7117	0.172732	0.648125	1.11847	1.11847	0.653213	0.584022	0.0486259	-0.762627
AT1G17560	0.723323	0.0442135	0.498769	1.67024	1.67024	0.150813	0.0902944	0.222779	-1.35444	!
AT1G17570	0.484013	0.389419	0.764268	0.833106	-1.20033	0.0733243	0.0880132	-0.0793	-0.409583
AT1G17580	4.77933	0.452738	0.798459	0.904131	-1.10603	0.75645	0.836659	-0.0437687	-0.344153
AT1G17590	0.49911	0.307801	0.72391	1.31236	1.31236	0.0944218	0.0719483	0.118051	-0.51173
AT1G17600	1.05139	0.0204766	0.415257	1.70637	1.70637	0.220968	0.129496	0.232074	-1.68874	!
AT1G17610	0.703462	0.480148	0.811878	1.14528	1.14528	0.125184	0.109304	0.0589132	-0.318625
AT1G17620	1.30441	0.256008	0.698043	1.34355	1.34355	0.249272	0.185532	0.128255	-0.591747
AT1G17630	0.500391	0.087045	0.568984	2.00279	2.00279	0.11125	0.0555473	0.301636	-1.06026
AT1G17640	0.810549	0.5198	0.830288	0.796338	-1.25575	0.119775	0.150408	-0.0989025	-0.284163
AT1G17650	1.89251	0.442339	0.792127	1.11807	1.11807	0.333	0.297835	0.048469	-0.354245
AT1G17660	1.74042	0.380428	0.759317	1.14391	1.14391	0.309541	0.270599	0.058392	-0.419728
AT1G17665	1.91409	0.386433	0.761776	1.19256	1.19256	0.347032	0.290998	0.0764789	-0.412926
AT1G17670	0.331675	0.647606	0.886354	1.12775	1.12775	0.0585981	0.0519604	0.0522116	-0.188689
AT1G17680	3.12166	0.354026	0.746247	0.890921	-1.12243	0.490264	0.55029	-0.050161	-0.450964
AT1G17690	1.72716	0.30838	0.723917	0.828253	-1.20736	0.260819	0.314902	-0.0818369	-0.510914
AT1G17710	0.132472	0.223819	0.678515	2.61501	2.61501	0.0319424	0.012215	0.417473	-0.650103
AT1G17720	5.6329	0.693037	0.903751	0.950988	-1.05154	0.915232	0.962401	-0.0218247	-0.159243
AT1G17730	2.00997	0.655741	0.889742	0.939072	-1.06488	0.324469	0.345521	-0.0273009	-0.183268
AT1G17744	0.169398	0.136813	0.621533	2.78734	2.78734	0.0415568	0.0149091	0.44519	-0.863871
AT1G17745	2.8185	0.0932603	0.575697	1.28174	1.28174	0.527752	0.411747	0.107799	-1.0303
AT1G17750	0.658862	0.680064	0.89979	1.10491	1.10491	0.115283	0.104337	0.0433273	-0.16745
AT1G17760	1.54902	0.682665	0.900372	0.917522	-1.08989	0.247066	0.269275	-0.0373836	-0.165792
AT1G17770	0.252957	0.358953	0.747581	1.99937	1.99937	0.0562067	0.0281122	0.300893	-0.444963
AT1G17780	2.01436	0.824315	0.950343	0.916568	-1.09103	0.321112	0.350341	-0.0378355	-0.0839069
AT1G17790	6.01524	0.499369	0.820743	0.905128	-1.10482	0.952615	1.05246	-0.0432901	-0.301579
AT1G17800	0.152791	0.17587	0.649389	2.44542	2.44542	0.0361484	0.0147821	0.388354	-0.754809
AT1G17810	0.190419	0.701869	0.906969	1.5969	1.5969	0.0390312	0.0244418	0.203278	-0.153744
AT1G17820	0.664296	0.345888	0.742841	1.22911	1.22911	0.122095	0.0993366	0.0895904	-0.461064
AT1G17830	0.290887	0.713228	0.91143	0.926865	-1.07891	0.0466411	0.0503213	-0.0329834	-0.146771
AT1G17840	7.91499	0.188648	0.65868	0.863371	-1.15825	1.22244	1.41589	-0.0638024	-0.724347
AT1G17850	1.97605	0.659231	0.891507	0.938965	-1.065	0.318974	0.339708	-0.0273505	-0.180962
AT1G17860	1.95753	0.34739	0.74314	0.832544	-1.20114	0.296442	0.356068	-0.079593	-0.459183
AT1G17870	0.450773	0.721155	0.915298	0.849757	-1.17681	0.0690267	0.0812311	-0.070705	-0.141972
AT1G17880	6.29043	0.0849105	0.564625	0.786776	-1.27101	0.923295	1.17352	-0.104149	-1.07104
AT1G17890	1.31214	0.108395	0.5899	1.35126	1.35126	0.25136	0.186019	0.130739	-0.964993
AT1G17910	0.27422	0.970183	0.993439	0.827654	-1.20823	0.0413935	0.050013	-0.082151	-0.0131464
AT1G17920	0.641808	0.00933428	0.332136	1.5059	1.5059	0.128563	0.0853729	0.177796	-2.02992	!
AT1G17930	1.56527	0.204982	0.672174	1.24828	1.24828	0.289688	0.23207	0.0963112	-0.688285
AT1G17940	1.08484	0.394083	0.766495	1.16605	1.16605	0.194668	0.166946	0.0667175	-0.404412
AT1G17950	0.156525	0.347307	0.74314	1.43596	1.43596	0.0307563	0.0214187	0.157141	-0.459286
AT1G17960	0.104135	0.474507	0.809411	1.19248	1.19248	0.0188795	0.0158321	0.0764518	-0.323757
AT1G17970	0.95348	0.255047	0.6978	0.708311	-1.41181	0.131779	0.186047	-0.149776	-0.59338
AT1G17980	2.75365	0.821329	0.949451	0.967912	-1.03315	0.451458	0.466424	-0.0141641	-0.0854831
AT1G17990	1.20229	0.672109	0.897186	0.934566	-1.07001	0.193603	0.207159	-0.0293899	-0.17256
AT1G18000	1.33405	0.0510699	0.515517	0.845496	-1.18274	0.203727	0.240955	-0.0728887	-1.29184
AT1G18010	1.22683	0.0208929	0.416436	0.588565	-1.69905	0.151514	0.25743	-0.230205	-1.68	!
AT1G18020	1.30104	0.364712	0.75199	0.845961	-1.18209	0.198746	0.234935	-0.0726495	-0.43805
AT1G18030	0.7005	0.969556	0.993342	1.00326	1.00326	0.11694	0.11656	0.00141372	-0.0134273
AT1G18040	0.614796	0.809237	0.945392	1.05026	1.05026	0.104978	0.0999541	0.021297	-0.0919243
AT1G18050	0.446435	0.845921	0.957518	1.02814	1.02814	0.0754381	0.0733735	0.0120513	-0.07267
AT1G18060	3.9404	0.231905	0.683112	0.863981	-1.15743	0.608809	0.704656	-0.063496	-0.634691
AT1G18070	6.01624	0.336476	0.738417	0.909777	-1.09917	0.955336	1.05008	-0.041065	-0.473045
AT1G18080	22.3787	0.237043	0.685728	0.893098	-1.1197	3.51916	3.9404	-0.0491008	-0.625173
AT1G18090	1.17503	0.0312684	0.460115	0.836823	-1.195	0.178441	0.213236	-0.0773663	-1.50489
AT1G18100	0.140304	0.709433	0.909888	1.77857	1.77857	0.0299364	0.0168317	0.250071	-0.149089
AT1G18120	0.16647	0.745166	0.924918	1.2632	1.2632	0.0309716	0.0245184	0.101471	-0.127747
AT1G18140	0.181843	0.324119	0.73269	2.81012	2.81012	0.0447055	0.0159087	0.448726	-0.489296
AT1G18150	5.248	0.442117	0.792057	0.897188	-1.11459	0.827267	0.922066	-0.0471167	-0.354463
AT1G18160	6.44165	0.862942	0.963051	1.02368	1.02368	1.08617	1.06105	0.0101637	-0.0640185
AT1G18170	2.93122	0.928601	0.979719	0.997027	-1.00298	0.48781	0.489264	-0.00129292	-0.0321707
AT1G18180	0.208809	0.302397	0.72004	1.57826	1.57826	0.0426068	0.0269961	0.198177	-0.519422
AT1G18190	2.05873	0.614418	0.871867	0.934224	-1.07041	0.331454	0.354791	-0.0295491	-0.211536
AT1G18200	0.209224	0.574361	0.853645	1.30471	1.30471	0.0394809	0.0302604	0.115513	-0.240815
AT1G18210	2.83859	0.122724	0.605703	0.872858	-1.14566	0.440981	0.505215	-0.0590562	-0.911069
AT1G18250	0.325482	0.698248	0.905554	0.921258	-1.08547	0.0520237	0.0564703	-0.0356188	-0.15599
AT1G18260	4.82711	0.14044	0.625124	0.853895	-1.1711	0.741114	0.867922	-0.0685957	-0.852509
AT1G18265	1.2733	0.410564	0.77457	1.22434	1.22434	0.233621	0.190814	0.0879021	-0.386619
AT1G18270	6.32441	0.752565	0.927046	0.956538	-1.04544	1.03065	1.07748	-0.0192977	-0.123456
AT1G18300	0.436525	0.480597	0.811997	1.31417	1.31417	0.0826313	0.0628771	0.118652	-0.318219
AT1G18310	0.638132	0.0078964	0.322488	2.39011	2.39011	0.149966	0.0627444	0.378418	-2.10257	!	!
AT1G18320	0.10332	0.54324	0.840982	1.24803	1.24803	0.01912	0.0153202	0.096224	-0.265008
AT1G18330	1.54444	0.412298	0.775279	0.869284	-1.15037	0.239406	0.275406	-0.0608381	-0.384788
AT1G18335	0.493004	0.292579	0.715415	1.28419	1.28419	0.0923901	0.0719446	0.108628	-0.533756
AT1G18340	0.455836	0.0322598	0.462845	0.772567	-1.29439	0.0662248	0.0857204	-0.112064	-1.49134
AT1G18350	0.115548	0.0617833	0.535833	16.9173	16.9173	0.0363664	0.00214966	1.22833	-1.20913
AT1G18360	0.632112	0.521192	0.830922	1.12057	1.12057	0.111342	0.0993618	0.0494406	-0.283003
AT1G18370	3.45289	0.618727	0.874378	0.940282	-1.06351	0.557769	0.593193	-0.026742	-0.208501
AT1G18382	0.160012	0.699401	0.90631	1.26732	1.26732	0.029813	0.0235244	0.102887	-0.155274
AT1G18390	1.46038	0.65094	0.887757	1.06419	1.06419	0.250966	0.235829	0.0270179	-0.186459
AT1G18400	0.409407	0.231195	0.682147	0.730731	-1.36849	0.0576185	0.0788504	-0.136242	-0.636021
AT1G18410	0.640698	0.112594	0.595859	2.05466	2.05466	0.143651	0.0699148	0.31274	-0.948486
AT1G18415	0.757862	0.421026	0.77939	1.29074	1.29074	0.142342	0.110279	0.110839	-0.375691
AT1G18420	0.189114	0.974635	0.9947	0.998667	-1.00134	0.0314979	0.03154	-0.000579484	-0.0111581
AT1G18430	2.26382	0.628728	0.878512	0.88664	-1.12785	0.354633	0.399974	-0.0522527	-0.201537
AT1G18440	1.23755	0.129792	0.614291	1.66659	1.66659	0.257818	0.154697	0.22183	-0.886751
AT1G18450	1.53956	0.2989	0.71907	1.30481	1.30481	0.290529	0.222659	0.115549	-0.524474
AT1G18460	2.65115	0.258704	0.699675	0.860626	-1.16195	0.40876	0.474957	-0.0651857	-0.587196
AT1G18470	3.18574	0.207856	0.673655	0.860939	-1.16152	0.49128	0.570633	-0.0650277	-0.682237
AT1G18480	1.41802	0.509472	0.825213	0.88681	-1.12764	0.22216	0.250515	-0.0521693	-0.29288
AT1G18485	3.01577	0.343553	0.741548	1.14279	1.14279	0.536122	0.469135	0.0579657	-0.464006
AT1G18490	1.18283	0.724643	0.916673	1.05407	1.05407	0.202327	0.191949	0.0228682	-0.139876
AT1G18500	4.45918	0.218406	0.676713	0.849328	-1.1774	0.682645	0.803747	-0.0709245	-0.660735
AT1G18520	0.137125	0.797826	0.941278	2.18598	2.18598	0.0313616	0.0143467	0.339646	-0.0980916
AT1G18540	11.4655	0.225687	0.678832	0.855853	-1.16843	1.76249	2.05934	-0.067601	-0.646493
AT1G18550	1.08629	0.830937	0.952202	1.03123	1.03123	0.183832	0.178264	0.013357	-0.0804317
AT1G18560	0.739767	0.830088	0.952047	0.928262	-1.07728	0.118707	0.127881	-0.0323294	-0.080876
AT1G18570	1.1567	0.136113	0.621059	0.715442	-1.39774	0.160805	0.224762	-0.145425	-0.866099
AT1G18580	2.35432	0.558028	0.848614	0.91601	-1.09169	0.375186	0.409588	-0.0381	-0.253344
AT1G18590	1.70574	0.873958	0.965263	1.01846	1.01846	0.28689	0.281691	0.00794293	-0.0585096
AT1G18600	0.972665	0.513638	0.827429	0.922768	-1.0837	0.155599	0.168622	-0.0349074	-0.289343
AT1G18610	1.18001	0.635049	0.881003	0.8755	-1.1422	0.183613	0.209724	-0.0577437	-0.197192
AT1G18620	8.18655	0.792949	0.939838	0.964269	-1.03705	1.33961	1.38924	-0.0158017	-0.100755
AT1G18630	0.483608	0.488957	0.815159	1.15755	1.15755	0.0864871	0.0747155	0.0635406	-0.310729
AT1G18640	1.72705	0.215791	0.675433	0.804462	-1.24307	0.256649	0.319032	-0.0944943	-0.665967
AT1G18650	1.3405	0.318396	0.730187	0.852648	-1.17282	0.205647	0.241186	-0.0692301	-0.497033
AT1G18660	3.8668	0.134963	0.619467	0.873518	-1.1448	0.600958	0.687975	-0.0587282	-0.869784
AT1G18670	1.94963	0.971588	0.993816	1.06504	1.06504	0.335172	0.314704	0.0273654	-0.0125177
AT1G18680	0.81178	0.432947	0.786673	0.847922	-1.17935	0.124162	0.146431	-0.0716443	-0.363565
AT1G18690	1.09802	0.422276	0.779878	0.821766	-1.21689	0.165099	0.200907	-0.0852516	-0.374403
AT1G18700	2.08802	0.95652	0.989555	1.00879	1.00879	0.349526	0.346482	0.00379929	-0.0193059
AT1G18710	0.366096	0.350871	0.744573	1.42398	1.42398	0.0716885	0.0503436	0.153505	-0.454852
AT1G18720	1.91649	0.893105	0.969164	1.04615	1.04615	0.32662	0.312211	0.0195954	-0.0490973
AT1G18730	6.62086	0.60581	0.867426	0.954528	-1.04764	1.0778	1.12915	-0.0202114	-0.217664
AT1G18735	0.113166	0.166361	0.641155	4.20404	4.20404	0.0304734	0.00724858	0.623667	-0.77895
AT1G18740	1.37946	0.215422	0.675433	1.25961	1.25961	0.256325	0.203495	0.100237	-0.66671
AT1G18745	0.959273	0.386039	0.761501	1.19826	1.19826	0.174298	0.14546	0.0785494	-0.413368
AT1G18750	0.437869	0.73191	0.919755	1.12547	1.12547	0.0772862	0.0686702	0.0513338	-0.135542
AT1G18773	0.449327	0.795989	0.940543	0.746039	-1.34041	0.0639954	0.0857802	-0.127238	-0.0990928
AT1G18790	0.110356	0.649606	0.887291	1.5687	1.5687	0.0224647	0.0143206	0.195541	-0.18735
AT1G18800	1.61198	0.310804	0.725361	0.811423	-1.2324	0.240694	0.296632	-0.0907527	-0.507513
AT1G18810	0.641455	0.303865	0.720387	0.747014	-1.33866	0.0914277	0.122391	-0.126671	-0.517319
AT1G18820	0.520597	0.169818	0.645318	1.33778	1.33778	0.0993027	0.0742297	0.126383	-0.770016
AT1G18830	0.748375	0.037918	0.48345	2.10066	2.10066	0.169005	0.0804534	0.322355	-1.42115	!
AT1G18840	2.64554	0.175303	0.649389	1.22214	1.22214	0.485	0.396847	0.0871194	-0.75621
AT1G18850	0.872844	0.223668	0.678468	1.31955	1.31955	0.165515	0.125433	0.120425	-0.650396
AT1G18860	0.240931	0.274043	0.707854	1.62224	1.62224	0.0496837	0.0306266	0.210116	-0.562182
AT1G18870	0.505049	0.753313	0.927301	0.903554	-1.10674	0.07991	0.0884396	-0.0440457	-0.123024
AT1G18880	1.17775	0.190211	0.659136	1.33673	1.33673	0.224579	0.168006	0.126045	-0.720764
AT1G18890	1.31479	0.614974	0.872353	1.10417	1.10417	0.22998	0.208282	0.0430379	-0.211143
AT1G18900	2.25181	0.0103589	0.343002	1.25341	1.25341	0.417507	0.333096	0.098094	-1.98469
AT1G18910	1.68688	0.0208367	0.416436	1.73697	1.73697	0.35685	0.205443	0.239793	-1.68117	!
AT1G18940	0.276971	0.556283	0.847964	1.16654	1.16654	0.0497103	0.0426135	0.0668986	-0.254704
AT1G18950	4.84292	0.481772	0.812774	0.905629	-1.1042	0.767181	0.847125	-0.0430495	-0.317158
AT1G18970	0.184982	0.285269	0.713188	1.68315	1.68315	0.0386799	0.0229807	0.226122	-0.544745
AT1G18980	0.156463	0.899317	0.971741	0.642989	-1.55524	0.0204108	0.0317436	-0.191797	-0.046087
AT1G18990	0.274378	0.0712081	0.551067	1.98767	1.98767	0.060847	0.0306122	0.298344	-1.14747
AT1G19000	14.8653	0.908711	0.973697	0.997265	-1.00274	2.47416	2.48095	-0.00118938	-0.0415744
AT1G19010	0.937491	0.679071	0.899676	0.900577	-1.1104	0.148075	0.164422	-0.0454792	-0.168085
AT1G19020	0.265861	0.333952	0.736919	0.643157	-1.55483	0.0346874	0.053933	-0.191683	-0.476316
AT1G19025	0.333134	0.222179	0.678243	0.677244	-1.47657	0.0448381	0.0662067	-0.169255	-0.653298
AT1G19040	0.127117	0.196586	0.665079	2.73392	2.73392	0.0310243	0.0113479	0.436787	-0.706448
AT1G19050	0.685766	0.966152	0.9922	0.994523	-1.00551	0.11398	0.114608	-0.0023852	-0.0149543
AT1G19080	0.469923	0.354469	0.746386	1.38763	1.38763	0.091036	0.0656052	0.142275	-0.450422
AT1G19090	1.48415	0.0693819	0.547334	1.56336	1.56336	0.301721	0.192995	0.194059	-1.15875
AT1G19100	0.627972	0.0454026	0.503478	1.77786	1.77786	0.133969	0.0753545	0.249897	-1.34292	!
AT1G19110	3.63273	0.0833289	0.564049	0.797168	-1.25444	0.537122	0.673788	-0.0984501	-1.0792
AT1G19115	0.240725	0.815676	0.947347	1.25634	1.25634	0.044679	0.0355627	0.0991088	-0.0884822
AT1G19120	1.14207	0.550259	0.844648	0.909709	-1.09925	0.181346	0.199345	-0.0410976	-0.259433
AT1G19130	1.36028	0.259901	0.699775	0.784189	-1.2752	0.19929	0.254135	-0.105579	-0.585192
AT1G19140	1.24367	0.726847	0.917506	1.0449	1.0449	0.21183	0.202728	0.0190737	-0.138557
AT1G19150	9.21306	0.00689394	0.314797	0.682851	-1.46445	1.24613	1.82489	-0.165674	-2.16153
AT1G19170	3.93795	0.199597	0.668473	1.18288	1.18288	0.711309	0.601339	0.072939	-0.699847
AT1G19180	0.68244	0.0334018	0.465547	1.29411	1.29411	0.128322	0.0991582	0.111972	-1.47623
AT1G19190	0.170004	0.175257	0.649389	0.544541	-1.83641	0.0199788	0.0366893	-0.26397	-0.756324
AT1G19200	0.170131	0.810436	0.945706	0.929737	-1.07557	0.0273227	0.0293875	-0.0316399	-0.0912813
AT1G19210	0.182479	0.656009	0.889742	0.862039	-1.16004	0.0281599	0.0326666	-0.0644731	-0.18309
AT1G19220	2.15044	0.512983	0.827169	1.10641	1.10641	0.376512	0.340301	0.0439157	-0.289897
AT1G19230	0.422024	0.882132	0.96719	1.03744	1.03744	0.0716298	0.0690449	0.0159623	-0.0544664
AT1G19240	0.439685	0.714745	0.912065	1.10659	1.10659	0.0769889	0.0695728	0.0439884	-0.145849
AT1G19250	0.203069	0.665983	0.894495	0.925651	-1.08032	0.0325381	0.0351516	-0.0335528	-0.176537
AT1G19260	0.114175	0.281957	0.71242	1.62174	1.62174	0.0235418	0.0145164	0.209982	-0.549817
AT1G19270	1.39244	0.248747	0.692108	1.30523	1.30523	0.262801	0.201344	0.115688	-0.604243
AT1G19290	1.1588	0.511235	0.825783	1.10838	1.10838	0.203062	0.183205	0.0446899	-0.29138
AT1G19300	0.504624	0.288209	0.714469	0.77237	-1.29472	0.0733023	0.0949056	-0.112174	-0.540292
AT1G19310	1.13984	0.0279671	0.447942	0.609285	-1.64127	0.14385	0.236097	-0.215179	-1.55335	!
AT1G19320	0.246537	0.0470642	0.506145	2.66998	2.66998	0.0597867	0.0223922	0.426509	-1.32731	!
AT1G19330	1.14436	0.687108	0.902068	1.06598	1.06598	0.196818	0.184635	0.0277502	-0.162975
AT1G19340	0.806905	0.527205	0.833209	1.19385	1.19385	0.146367	0.122601	0.0769484	-0.278021
AT1G19350	7.04286	0.419591	0.77913	0.912998	-1.09529	1.12043	1.22719	-0.03953	-0.377174
AT1G19360	2.3712	0.110585	0.591011	0.785374	-1.27328	0.347692	0.442708	-0.104923	-0.956304
AT1G19370	3.94605	0.267823	0.70501	0.834003	-1.19904	0.598149	0.717202	-0.0788326	-0.572152
AT1G19373	61.2335	0.522043	0.831329	0.89994	-1.11119	9.66811	10.7431	-0.0457866	-0.282294
AT1G19376	26.2185	0.38978	0.764538	0.876642	-1.14072	4.08251	4.65699	-0.0571777	-0.409181
AT1G19380	0.133483	0.370625	0.754047	0.849539	-1.17711	0.0204373	0.0240569	-0.0708166	-0.431065
AT1G19390	5.88369	0.0677389	0.544752	1.35636	1.35636	1.12892	0.832312	0.132377	-1.16916
AT1G19394	0.171155	0.70282	0.907503	1.07114	1.07114	0.0295055	0.027546	0.0298457	-0.153156
AT1G19396	0.201108	0.0319148	0.462845	2.65019	2.65019	0.0486708	0.018365	0.423277	-1.49601	!
AT1G19397	0.40454	0.75436	0.927731	1.11191	1.11191	0.0709963	0.0638506	0.0460707	-0.122422
AT1G19400	4.4464	0.216982	0.675958	0.853023	-1.1723	0.682287	0.799846	-0.0690391	-0.663577
AT1G19410	0.11208	0.155583	0.636175	7.89666	7.89666	0.0331606	0.00419932	0.897444	-0.808037
AT1G19420	0.19722	0.208996	0.67378	1.8236	1.8236	0.0424578	0.0232824	0.26093	-0.679861
AT1G19430	2.88624	0.2533	0.695857	1.16577	1.16577	0.517859	0.444221	0.0666127	-0.596364
AT1G19440	1.24218	0.468339	0.806445	0.838649	-1.19239	0.188862	0.225198	-0.07642	-0.32944
AT1G19450	1.38284	0.213177	0.675106	0.892646	-1.12027	0.2174	0.243546	-0.0493209	-0.671259
AT1G19480	0.744187	0.932078	0.980156	0.958612	-1.04317	0.12141	0.126652	-0.0183569	-0.0305475
AT1G19485	1.87214	0.115824	0.599316	0.814101	-1.22835	0.280048	0.343997	-0.0893217	-0.936202
AT1G19490	0.484788	0.782812	0.936305	0.858408	-1.16495	0.074642	0.086954	-0.0663064	-0.106343
AT1G19510	0.227636	0.393215	0.765888	0.635331	-1.57398	0.029479	0.0463995	-0.197	-0.40537
AT1G19520	3.27652	0.171199	0.647335	0.827481	-1.20849	0.494535	0.597639	-0.0822421	-0.766499
AT1G19530	0.377154	0.139633	0.624758	1.80702	1.80702	0.080931	0.0447871	0.256962	-0.855011
AT1G19540	0.475098	0.838811	0.95426	0.854951	-1.16966	0.0729913	0.0853748	-0.0680588	-0.0763357
AT1G19550	0.418764	0.940244	0.983414	0.983304	-1.01698	0.0692064	0.0703815	-0.00731218	-0.0267596
AT1G19560	0.101834	0.497304	0.81926	0.968249	-1.03279	0.0166986	0.0172462	-0.0140128	-0.303378
AT1G19570	9.48864	0.812542	0.946365	0.970565	-1.03033	1.55782	1.60506	-0.0129755	-0.0901544
AT1G19580	2.14382	0.865179	0.963065	0.927539	-1.07812	0.343872	0.370735	-0.0326679	-0.0628938
AT1G19600	1.95445	0.00657026	0.310668	0.733669	-1.36301	0.275701	0.375784	-0.1345	-2.18242
AT1G19620	0.219263	0.750052	0.926425	0.93923	-1.0647	0.0353986	0.0376889	-0.0272279	-0.124909
AT1G19630	0.350331	0.129764	0.614291	1.75071	1.75071	0.0743237	0.0424534	0.243215	-0.886844
AT1G19640	0.398799	0.418334	0.778386	0.500314	-1.99874	0.0443296	0.0886035	-0.300757	-0.378477
AT1G19650	2.66618	0.847217	0.958319	1.00562	1.00562	0.445609	0.443118	0.00243479	-0.0720054
AT1G19660	13.2978	0.0880097	0.570115	0.783132	-1.27692	1.94675	2.48586	-0.106165	-1.05547
AT1G19670	2.22053	0.689618	0.902811	1.0685	1.0685	0.382345	0.357832	0.0287764	-0.161391
AT1G19680	14.1164	0.157656	0.637457	0.767824	-1.30238	2.04374	2.66173	-0.114739	-0.80229
AT1G19690	0.563646	0.361855	0.750216	1.25001	1.25001	0.104379	0.0835027	0.0969147	-0.441465
AT1G19700	2.46365	0.236058	0.685431	0.841993	-1.18766	0.375387	0.445831	-0.0746914	-0.626982
AT1G19710	0.893859	0.332368	0.7363	0.8508	-1.17536	0.136967	0.160986	-0.0701725	-0.478381
AT1G19715	5.95511	0.018586	0.405693	1.5285	1.5285	1.19997	0.785063	0.184266	-1.73081	!
AT1G19720	9.93804	0.326099	0.733858	0.901536	-1.10922	1.57057	1.74211	-0.0450169	-0.486651
AT1G19730	0.71409	0.602599	0.865224	1.25538	1.25538	0.132491	0.105539	0.0987749	-0.219972
AT1G19740	4.81093	0.921655	0.97788	1.01483	1.01483	0.807725	0.795919	0.0063947	-0.0354317
AT1G19750	0.125578	0.351864	0.74514	1.34945	1.34945	0.0240426	0.0178166	0.130156	-0.453625
AT1G19770	2.95691	0.233684	0.684246	0.813895	-1.22866	0.442255	0.543381	-0.0894318	-0.631371
AT1G19780	0.282253	0.253708	0.696295	0.573909	-1.74244	0.0343068	0.0597774	-0.241157	-0.595666
AT1G19790	1.06282	0.0931073	0.575697	1.86669	1.86669	0.230691	0.123583	0.271073	-1.03102
AT1G19800	2.04905	0.789097	0.938131	0.921835	-1.08479	0.327618	0.355397	-0.0353467	-0.10287
AT1G19810	0.27417	0.521063	0.830861	2.51095	2.51095	0.0653599	0.02603	0.399838	-0.28311
AT1G19830	0.105355	0.897424	0.971109	1.7047	1.7047	0.0221343	0.0129842	0.231649	-0.0470025
AT1G19835	7.90496	0.757966	0.928518	0.967195	-1.03392	1.29552	1.33946	-0.0144861	-0.120351
AT1G19840	0.438116	0.218601	0.676965	1.41414	1.41414	0.0855458	0.060493	0.150493	-0.660348
AT1G19850	2.5329	0.20602	0.672274	1.12345	1.12345	0.446692	0.397608	0.0505534	-0.68609
AT1G19860	1.92062	0.298332	0.718491	1.14639	1.14639	0.341936	0.298272	0.0593323	-0.5253
AT1G19870	8.68685	0.40624	0.77243	1.10277	1.10277	1.51857	1.37705	0.0424854	-0.391217
AT1G19880	3.05125	0.679276	0.899676	0.938701	-1.0653	0.492463	0.524622	-0.0274725	-0.167954
AT1G19900	0.775785	0.625565	0.876975	1.38932	1.38932	0.150366	0.108229	0.142803	-0.203728
AT1G19910	5.8917	0.377123	0.757373	0.894563	-1.11786	0.927303	1.0366	-0.048389	-0.423518
AT1G19920	3.31926	0.0138606	0.376378	1.32769	1.32769	0.631091	0.47533	0.123097	-1.85822
AT1G19930	0.10322	0.875628	0.965894	3.46257	3.46257	0.0266967	0.00771009	0.539399	-0.0576803
AT1G19940	0.388635	0.0347492	0.47145	2.34221	2.34221	0.0907847	0.0387603	0.369625	-1.45905	!
AT1G19950	0.568711	0.979673	0.99617	0.981183	-1.01918	0.0938849	0.0956854	-0.00825011	-0.008919
AT1G19960	3.2028	0.207297	0.67323	0.817814	-1.22277	0.480301	0.587299	-0.0873452	-0.683407
AT1G19970	0.281903	0.866069	0.96325	1.08143	1.08143	0.048822	0.0451458	0.033998	-0.0624476
AT1G19980	1.3544	0.322903	0.73269	1.16877	1.16877	0.2433	0.208167	0.0677299	-0.490928
AT1G19990	0.737731	0.398238	0.767889	1.25291	1.25291	0.136758	0.109152	0.0979197	-0.399857
AT1G20010	28.3899	0.398148	0.767823	0.950776	-1.05177	4.61225	4.85104	-0.0219217	-0.399955
AT1G20015	71.5781	0.130406	0.614631	0.791389	-1.2636	10.5404	13.3189	-0.10161	-0.884701
AT1G20020	131.395	0.433239	0.786941	0.923214	-1.08317	21.0249	22.7736	-0.0346976	-0.363272
AT1G20030	3.64212	0.584551	0.858854	0.941693	-1.06192	0.588792	0.625248	-0.0260905	-0.233177
AT1G20040	0.311133	0.88727	0.967762	1.04641	1.04641	0.0530315	0.0506794	0.0197023	-0.0519441
AT1G20050	2.31888	0.0882774	0.570632	0.745265	-1.3418	0.33007	0.44289	-0.127689	-1.05415
AT1G20060	0.64706	0.160168	0.638879	1.35729	1.35729	0.124189	0.0914976	0.132673	-0.795425
AT1G20070	0.334263	0.143461	0.627132	1.48925	1.48925	0.0666602	0.0447609	0.172968	-0.843265
AT1G20080	0.144209	0.930096	0.979844	1.29371	1.29371	0.0271125	0.0209572	0.111837	-0.0314722
AT1G20090	2.34956	0.0218188	0.422683	0.753039	-1.32795	0.336427	0.44676	-0.123182	-1.66117
AT1G20100	3.4559	0.592448	0.862131	1.07584	1.07584	0.597027	0.554939	0.0317486	-0.22735
AT1G20110	3.34738	0.100134	0.582788	0.684341	-1.46126	0.453342	0.662451	-0.164727	-0.99942
AT1G20120	0.245067	0.394061	0.766495	1.32551	1.32551	0.0465616	0.0351273	0.122382	-0.404437
AT1G20130	0.164601	0.221589	0.678243	2.14961	2.14961	0.0374468	0.0174203	0.33236	-0.654453
AT1G20140	0.703761	0.050187	0.512625	1.74125	1.74125	0.14901	0.0855766	0.240861	-1.29941
AT1G20150	0.198755	0.614368	0.871867	1.36367	1.36367	0.0382225	0.0280292	0.134708	-0.211572
AT1G20160	2.18489	0.627055	0.877599	1.08507	1.08507	0.379005	0.349291	0.0354575	-0.202694
AT1G20170	55.1471	0.775991	0.934448	0.886154	-1.12847	8.63641	9.74595	-0.0524908	-0.110143
AT1G20190	2.24515	0.0114327	0.3594	0.731393	-1.36725	0.31614	0.432243	-0.135849	-1.94185
AT1G20200	4.11876	0.863777	0.963065	0.984439	-1.01581	0.681076	0.691842	-0.0068112	-0.0635984
AT1G20220	3.11074	0.835548	0.953656	0.982384	-1.01793	0.51385	0.523064	-0.00771876	-0.0780285
AT1G20225	1.59794	0.466014	0.804707	0.87846	-1.13836	0.249092	0.283555	-0.0562778	-0.331601
AT1G20230	0.67872	0.806349	0.944523	1.03657	1.03657	0.115151	0.111089	0.0155991	-0.0934768
AT1G20240	0.752234	0.0142535	0.378824	3.07312	3.07312	0.189184	0.0615608	0.487579	-1.84608	!
AT1G20250	2.97768	0.311721	0.725633	1.10597	1.10597	0.521253	0.471306	0.0437451	-0.506234
AT1G20260	11.3123	0.121092	0.605158	0.882059	-1.13371	1.76724	2.00354	-0.0545021	-0.916883
AT1G20270	0.854131	0.0461668	0.505543	0.746845	-1.33897	0.121725	0.162985	-0.126769	-1.33567
AT1G20300	0.569225	0.86467	0.963065	0.982718	-1.01759	0.094044	0.0956978	-0.00757124	-0.0631494
AT1G20330	8.57651	0.856538	0.961157	1.01955	1.01955	1.44325	1.41558	0.00840684	-0.0672534
AT1G20340	204.495	0.337839	0.738745	0.917678	-1.08971	32.6194	35.5456	-0.0373099	-0.47129
AT1G20350	0.326908	0.0284513	0.449613	5.09387	5.09387	0.0910875	0.0178818	0.707048	-1.5459	!
AT1G20370	1.7281	0.306302	0.722781	1.16342	1.16342	0.309774	0.266261	0.0657372	-0.51385
AT1G20380	0.969172	0.192311	0.660875	0.792983	-1.26106	0.142879	0.180179	-0.100736	-0.715997
AT1G20390	2.6497	0.204474	0.671831	1.39843	1.39843	0.514977	0.368254	0.14564	-0.689361
AT1G20400	0.470781	0.611878	0.870486	1.31201	1.31201	0.0890522	0.0678746	0.117937	-0.213336
AT1G20410	1.001	0.125973	0.608981	1.44284	1.44284	0.197078	0.13659	0.159219	-0.899724
AT1G20420	0.698724	0.266284	0.703817	1.24015	1.24015	0.128938	0.10397	0.0934744	-0.574655
AT1G20430	1.29994	0.759043	0.928916	1.06691	1.06691	0.223671	0.209644	0.028128	-0.119734
AT1G20440	29.7397	0.51838	0.829481	1.06127	1.06127	5.10394	4.80928	0.025826	-0.285352
AT1G20450	4.16191	0.665917	0.894495	1.0603	1.0603	0.713954	0.673349	0.0254303	-0.17658
AT1G20460	0.639262	0.292173	0.715415	1.16405	1.16405	0.11462	0.0984669	0.0659721	-0.534359
[truncated: 21,976 more rows]

## Sheet: p<=0.05_Fch>=2
Gene ID	RPKM	P-value (3h1 vs. wt)	Ratio (3h1/wt)	Fold change ([3h1-wt]/wt)	LSMean(3h1) (3h1 vs. wt)	LSMean(wt) (3h1 vs. wt)
AT5G26594	0.239766	0.000457601	765.615	765.615	0.0798177	0.000104253
AT5G31770	0.15484	5.84428e-05	515.133	515.133	0.0515133	0.0001
AT4G06605	0.141105	0.000314495	469.349	469.349	0.0469349	0.0001
AT4G30064	0.136922	2.06894e-06	455.407	455.407	0.0455407	0.0001
AT4G11770	0.117117	2.4506e-05	389.39	389.39	0.038939	0.0001
AT4G04223	0.311907	0.0106104	45.086	45.086	0.101713	0.00225597
AT5G32598	3.99866	7.54882e-07	21.4532	21.4532	1.27352	0.0593629
AT1G14880	0.416679	0.00741605	13.3438	13.3438	0.12921	0.00968314
AT2G33175	0.187892	0.0471066	12.4377	12.4377	0.0579698	0.00466082
AT3G13680	0.185466	0.0491559	12.2642	12.2642	0.0571611	0.00466082
AT3G33091	0.762697	7.01196e-06	11.4507	11.4507	0.233813	0.0204191
AT3G14700	0.162278	0.0491929	10.6058	10.6058	0.0494319	0.00466082
AT5G38230	0.34711	0.000396617	10.2829	10.2829	0.105449	0.0102547
AT5G37060	0.169988	0.0446176	9.89893	9.89893	0.0514638	0.00519893
AT1G65680	0.168656	0.0486407	9.81351	9.81351	0.0510197	0.00519893
AT4G31685	0.561592	0.0445977	9.72984	9.72984	0.169751	0.0174464
AT4G20700	0.455308	0.0256414	9.53029	9.53029	0.137357	0.0144127
AT5G60320	0.170284	0.0429146	9.14556	9.14556	0.0511667	0.00559471
AT5G29046	0.216941	0.0412746	8.24757	8.24757	0.0644939	0.00781975
AT5G17720	0.190911	0.00809655	7.25373	7.25373	0.0559269	0.00771009
AT1G42460	0.223019	0.0212033	6.61695	6.61695	0.0645798	0.00975974
AT1G40630	0.12099	0.0456216	6.1202	6.1202	0.034666	0.00566419
AT1G28970	0.303795	0.00788053	6.0713	6.0713	0.0869445	0.0143206
AT1G34540	0.241166	0.0403418	5.97384	5.97384	0.0688616	0.0115272
AT3G13210	0.265929	0.00288967	5.92035	5.92035	0.0758339	0.012809
AT4G06682	0.254886	0.0125873	5.90057	5.90057	0.0726495	0.0123123
AT2G24850	0.618059	0.000231979	5.89202	5.89202	0.176127	0.0298925
AT5G34870	0.570146	0.027426	5.58837	5.58837	0.161203	0.0288461
AT3G60170	0.77092	0.00812764	5.56797	5.56797	0.217848	0.0391252
AT1G10380	0.407966	0.00106097	5.53002	5.53002	0.115163	0.0208251
AT1G65240	0.354982	0.0431115	5.39729	5.39729	0.0998309	0.0184965
AT5G63900	0.25335	0.00867049	5.36373	5.36373	0.0711795	0.0132705
AT2G37010	0.308042	0.00621523	5.2918	5.2918	0.086361	0.0163198
AT4G24700	0.183992	0.0104995	5.28406	5.28406	0.0515711	0.00975974
AT1G07580	0.191081	0.0195607	5.18515	5.18515	0.0533959	0.0102979
AT1G20350	0.326908	0.0284513	5.09387	5.09387	0.0910875	0.0178818
AT4G32510	0.195597	0.0140461	5.05975	5.05975	0.0544396	0.0107594
AT5G28605	0.231219	0.0289198	5.0171	5.0171	0.064264	0.012809
AT1G59510	1.45902	0.0329288	5.00121	5.00121	0.405299	0.08104
AT1G34620	0.34953	0.0274818	4.98761	4.98761	0.0970514	0.0194585
AT2G25940	0.254922	0.00344844	4.9337	4.9337	0.0706534	0.0143206
AT5G28527	0.221015	0.00694519	4.91413	4.91413	0.0612147	0.0124569
AT1G65730	0.182582	0.0339263	4.90906	4.90906	0.0505611	0.0102996
AT3G18610	0.379007	0.00274233	4.89838	4.89838	0.104917	0.0214187
AT3G30668	0.301284	0.0476861	4.89326	4.89326	0.083387	0.0170412
AT3G57440	0.441971	0.00364485	4.8858	4.8858	0.122293	0.0250304
AT5G51270	0.51651	0.000874464	4.84338	4.84338	0.142706	0.0294641
AT5G12300	0.213133	0.00542414	4.78965	4.78965	0.0587733	0.0122709
AT2G41910	0.616918	0.0162947	4.78245	4.78245	0.170077	0.0355627
AT1G46552	0.248225	0.044816	4.77782	4.77782	0.0684211	0.0143206
AT4G00130	1.50301	0.0338511	4.76928	4.76928	0.414164	0.08684
AT4G06574	0.174174	0.047702	4.68012	4.68012	0.0478367	0.0102212
AT3G55550	0.16783	0.0074945	4.6705	4.6705	0.0460777	0.00986567
AT4G33320	0.129857	0.000968442	4.61417	4.61417	0.0355756	0.00771009
AT1G37405	0.198689	0.0123109	4.6082	4.6082	0.0544201	0.0118094
AT3G20520	0.225287	0.0156945	4.59838	4.59838	0.0616819	0.0134138
AT4G10695	0.154945	0.0372462	4.55464	4.55464	0.0423501	0.00929824
AT5G61070	1.19138	0.000988366	4.55148	4.55148	0.325592	0.0715354
AT3G26270	0.248021	0.0108715	4.52715	4.52715	0.0677158	0.0149577
AT1G60310	0.127741	0.00669024	4.52269	4.52269	0.0348704	0.00771009
AT3G45810	0.182172	0.0475085	4.49268	4.49268	0.0496685	0.0110554
AT2G31080	0.471515	0.0418084	4.45917	4.45917	0.128381	0.0287904
AT3G42886	0.196983	0.00906096	4.45675	4.45675	0.0536281	0.012033
AT5G24280	1.67806	2.5817e-05	4.41834	4.41834	0.45612	0.103233
AT5G28596	0.178075	0.0240795	4.41461	4.41461	0.0483957	0.0109626
AT3G20030	0.323682	0.0045615	4.38052	4.38052	0.0878413	0.0200527
AT1G44020	0.539959	0.000697967	4.37621	4.37621	0.146508	0.0334783
AT4G06592	0.178537	0.0239031	4.36411	4.36411	0.0484179	0.0110946
AT3G27490	0.123837	0.0212148	4.35391	4.35391	0.033569	0.00771009
AT4G06642	1.11067	0.0146585	4.34277	4.34277	0.300928	0.0692942
AT4G23380	0.163567	0.0205611	4.33422	4.33422	0.0443011	0.0102212
AT1G66450	0.436239	0.00361395	4.33315	4.33315	0.118147	0.0272659
AT1G36040	0.1229	0.0188697	4.31339	4.31339	0.0332566	0.00771009
AT4G14368	0.361259	0.0189797	4.28689	4.28689	0.0976426	0.0227771
AT3G28400	0.170431	0.0331578	4.2801	4.2801	0.0460511	0.0107594
AT5G34825	0.1545	0.0143968	4.27678	4.27678	0.0417403	0.00975974
AT1G30740	3.61307	0.00614182	4.25678	4.25678	0.97525	0.229105
AT5G25250	0.311033	0.0382399	4.25011	4.25011	0.08393	0.0197477
AT5G15175	0.257483	0.0111826	4.24292	4.24292	0.0694576	0.0163702
AT1G43150	0.627533	0.0312353	4.24044	4.24044	0.169262	0.0399161
AT2G32610	0.272376	0.0116305	4.23018	4.23018	0.0734328	0.0173593
AT3G19330	0.388885	0.0197104	4.22679	4.22679	0.104828	0.0248007
AT5G30060	0.192396	0.0256943	4.22635	4.22635	0.0518612	0.0122709
AT5G34790	0.855459	0.000255799	4.14997	4.14997	0.229783	0.0553698
AT3G55700	0.33138	0.00636946	4.14506	4.14506	0.088991	0.0214691
AT5G05040	0.214223	0.0380201	4.1293	4.1293	0.0574861	0.0139215
AT3G28580	0.258122	0.00959351	4.12289	4.12289	0.0692453	0.0167953
AT3G33133	0.244091	0.0169899	4.12189	4.12189	0.0654783	0.0158855
AT5G51440	0.297058	0.0015051	4.09896	4.09896	0.0795997	0.0194195
AT1G04180	0.110678	0.0334423	4.08962	4.08962	0.029644	0.00724858
AT5G60350	0.117136	0.00123081	4.06417	4.06417	0.0313351	0.00771009
AT2G01430	0.148143	0.000333574	4.05965	4.05965	0.0396212	0.00975974
AT3G30720	0.339235	0.00976891	4.04402	4.04402	0.0906602	0.0224183
AT2G34210	0.277336	0.029254	4.02675	4.02675	0.0740546	0.0183907
AT1G17260	0.401634	0.00664772	4.01809	4.01809	0.107199	0.0266791
AT3G42766	0.351981	0.00926149	4.00494	4.00494	0.0938847	0.0234422
AT1G54560	0.357882	0.0148508	3.9906	3.9906	0.0953902	0.0239037
AT3G42658	0.160985	0.0271308	3.98745	3.98745	0.0429024	0.0107594
AT4G25433	0.11455	0.0388323	3.9524	3.9524	0.0304734	0.00771009
AT4G23110	0.114135	0.00417168	3.93446	3.93446	0.030335	0.00771009
AT1G06420	0.270813	0.0140635	3.93351	3.93351	0.0719734	0.0182975
AT5G43480	0.390471	0.00122043	3.90448	3.90448	0.103619	0.0265384
AT1G05530	0.221194	0.0137042	3.88505	3.88505	0.0586379	0.0150932
AT1G49610	0.314582	0.0192921	3.88424	3.88424	0.0833914	0.0214691
AT3G15970	4.26745	0.0164942	3.8842	3.8842	1.13124	0.291242
AT4G26740	1.06994	0.00785117	3.87605	3.87605	0.283505	0.0731429
AT4G04545	0.549628	0.00134326	3.86823	3.86823	0.145576	0.0376336
AT3G30852	0.253621	0.0087037	3.86709	3.86709	0.0671706	0.0173698
AT5G32590	0.149013	0.0163932	3.85957	3.85957	0.0394497	0.0102212
AT5G54610	0.413104	0.0136857	3.82025	3.82025	0.109134	0.0285673
AT2G24190	0.464566	0.0130148	3.81988	3.81988	0.122727	0.0321285
AT5G18730	0.360124	0.021179	3.79247	3.79247	0.0949934	0.0250479
AT3G57360	0.169545	0.0164168	3.78558	3.78558	0.0447055	0.0118094
AT1G72110	0.376768	0.0415022	3.77612	3.77612	0.099294	0.0262953
AT5G45113	0.110434	0.00475194	3.77443	3.77443	0.0291012	0.00771009
AT5G25550	0.335008	0.00945026	3.75299	3.75299	0.0881748	0.0234946
AT4G06497	0.498385	0.00309521	3.7516	3.7516	0.131166	0.0349626
AT1G61760	0.138617	0.0179341	3.73431	3.73431	0.0364459	0.00975974
AT4G04390	0.366029	0.0159944	3.71283	3.71283	0.0961207	0.0258888
AT5G31855	0.108903	0.0408677	3.70823	3.70823	0.0285908	0.00771009
AT1G07120	0.380401	0.00624605	3.69993	3.69993	0.099821	0.0269791
AT4G03320	0.258303	0.0133002	3.67435	3.67435	0.067681	0.0184199
AT1G50520	0.51396	0.0210448	3.67281	3.67281	0.134657	0.0366632
AT1G69720	0.469272	0.00251678	3.66756	3.66756	0.122911	0.033513
AT4G28950	0.254961	0.0200257	3.65571	3.65571	0.0667328	0.0182544
AT2G32795	0.926863	0.00644335	3.64306	3.64306	0.242413	0.0665411
AT3G44765	0.170611	0.0291976	3.63457	3.63457	0.0445994	0.0122709
AT5G46540	0.401714	0.0171018	3.61499	3.61499	0.10489	0.0290152
AT3G33537	0.511127	0.012855	3.58656	3.58656	0.133229	0.0371467
AT5G01120	0.308863	0.0128959	3.57185	3.57185	0.0804352	0.0225192
AT3G30460	0.185811	0.0263449	3.56348	3.56348	0.0483646	0.0135723
AT3G14630	0.134604	0.00926172	3.54418	3.54418	0.0349942	0.00987371
AT1G31250	0.162922	0.0462943	3.53759	3.53759	0.042339	0.0119683
AT1G54400	0.216306	0.0302497	3.53223	3.53223	0.0561933	0.0159087
AT1G68730	0.392964	0.0044336	3.51642	3.51642	0.101985	0.0290026
AT5G26090	0.229069	0.0329	3.51589	3.51589	0.059448	0.0169084
AT1G67105	0.365099	0.00555382	3.51526	3.51526	0.0947466	0.026953
AT4G07830	0.211584	0.0366026	3.51305	3.51305	0.0549004	0.0156276
AT3G31440	0.201394	0.0394998	3.50942	3.50942	0.0522446	0.0148869
AT5G13320	0.489171	0.00853553	3.50413	3.50413	0.126855	0.0362017
AT3G49970	0.138009	0.0185855	3.50071	3.50071	0.0357816	0.0102212
AT3G52310	0.214554	0.0299592	3.49552	3.49552	0.0556092	0.0159087
AT4G06554	0.49367	0.00221591	3.4927	3.4927	0.127929	0.0366275
AT3G14560	0.220037	0.0344082	3.48043	3.48043	0.0569755	0.0163702
AT2G31865	0.829329	0.00218563	3.47795	3.47795	0.214709	0.0617343
AT4G06566	1.37449	0.00413081	3.47753	3.47753	0.355839	0.102325
AT1G64240	0.354979	0.00571869	3.47397	3.47397	0.0918787	0.0264478
AT2G01040	0.103452	0.0322791	3.4653	3.4653	0.0267612	0.00772263
AT1G65130	0.197831	0.0167361	3.46105	3.46105	0.0511615	0.0147821
AT4G00870	0.310045	0.0014826	3.44245	3.44245	0.0800846	0.0232638
AT5G10760	1.20346	0.00703767	3.44036	3.44036	0.310812	0.0903429
AT5G53635	0.163381	0.00781957	3.43818	3.43818	0.0421895	0.0122709
AT1G15520	0.377187	0.0138961	3.43185	3.43185	0.0973596	0.0283695
AT1G02230	0.172378	0.040953	3.42397	3.42397	0.0444712	0.0129882
AT1G46840	0.144184	0.0198706	3.42323	3.42323	0.0371957	0.0108657
AT2G09090	6.00641	0.0261338	3.42063	3.42063	1.54923	0.452908
AT5G41680	0.162525	0.00419438	3.4149	3.4149	0.0419039	0.0122709
AT3G51220	0.129091	0.0195968	3.40898	3.40898	0.0332707	0.00975974
AT1G70640	0.277825	0.0171188	3.40831	3.40831	0.0716006	0.0210076
AT3G19280	1.41185	0.00967605	3.4081	3.4081	0.363855	0.106762
AT4G23340	0.439282	0.00660596	3.39648	3.39648	0.113122	0.0333056
AT2G33710	0.281036	0.0164483	3.37904	3.37904	0.0722862	0.0213925
AT5G02650	0.440432	0.033218	3.37072	3.37072	0.113221	0.0335896
AT5G63085	2.74389	0.000993565	3.36324	3.36324	0.705007	0.209621
AT5G37450	0.540492	0.00894894	3.36276	3.36276	0.138868	0.0412959
AT2G32680	0.319481	0.00722759	3.35702	3.35702	0.0820517	0.0244418
AT5G48400	0.851914	0.00236998	3.3521	3.3521	0.218722	0.0652493
AT3G28630	0.127425	0.00291999	3.35207	3.35207	0.0327154	0.00975974
AT3G51490	0.239675	0.00970658	3.34917	3.34917	0.0615223	0.0183694
AT3G29734	0.306134	0.0162124	3.33885	3.33885	0.0785259	0.0235188
AT5G58310	0.629594	0.000538641	3.33616	3.33616	0.161466	0.0483987
AT1G76610	0.15284	0.0239059	3.31408	3.31408	0.0391373	0.0118094
AT3G21520	0.192752	0.00420381	3.29163	3.29163	0.0492794	0.0149711
AT1G75040	1.84225	0.0247468	3.28463	3.28463	0.470762	0.143323
AT3G06433	0.35559	0.00818069	3.28291	3.28291	0.0908548	0.0276751
AT2G35859	0.151694	0.0410077	3.28173	3.28173	0.0387553	0.0118094
AT4G06509	0.987458	0.0238828	3.25169	3.25169	0.251736	0.0774169
AT4G32780	0.325331	0.015093	3.25108	3.25108	0.082934	0.0255097
AT1G79250	0.602925	0.0207179	3.24458	3.24458	0.153626	0.0473487
AT1G25422	0.254755	0.0376512	3.24421	3.24421	0.0649102	0.020008
AT4G38880	0.130723	0.039556	3.2393	3.2393	0.0332956	0.0102786
AT3G02610	0.367386	0.0139801	3.23363	3.23363	0.093536	0.028926
AT1G26310	0.282817	0.0253169	3.22451	3.22451	0.0719567	0.0223155
AT5G42460	0.591284	0.0123864	3.21974	3.21974	0.150387	0.0467078
AT4G02330	0.213657	0.0361507	3.21207	3.21207	0.0543107	0.0169083
AT3G27327	0.268569	0.0127655	3.207	3.207	0.0682435	0.0212796
AT1G03340	0.320851	0.00526787	3.20378	3.20378	0.0815088	0.0254414
AT3G21420	0.474397	0.00743455	3.20366	3.20366	0.120514	0.0376178
AT5G33624	1.85907	0.0118702	3.20327	3.20327	0.47226	0.147431
AT1G06265	0.641085	0.000809567	3.19752	3.19752	0.162785	0.0509099
AT2G46430	13.305	0.0347042	3.19507	3.19507	3.3778	1.05719
AT1G09080	0.313822	0.0487411	3.18766	3.18766	0.0796274	0.0249799
AT4G36450	0.46018	0.0032677	3.18662	3.18662	0.116754	0.0366389
AT3G09480	0.263151	0.0225896	3.18552	3.18552	0.0667597	0.0209572
AT1G43590	0.720427	0.00919186	3.17874	3.17874	0.182675	0.0574676
AT5G58460	0.648948	0.0327526	3.17561	3.17561	0.164511	0.0518047
AT5G34833	0.483238	0.0350612	3.17283	3.17283	0.122477	0.038602
AT4G30870	0.872289	0.0235259	3.16363	3.16363	0.220929	0.0698341
AT5G01660	0.437745	0.0202925	3.16084	3.16084	0.110846	0.0350686
AT3G33009	0.235676	0.0485333	3.15488	3.15488	0.0596511	0.0189075
AT3G03480	0.58031	0.00591726	3.15272	3.15272	0.146856	0.0465808
AT1G04050	0.715696	0.00064943	3.15044	3.15044	0.181086	0.0574796
AT4G06582	0.296003	0.0356005	3.14546	3.14546	0.0748664	0.0238014
AT2G25380	0.28914	0.0325102	3.13598	3.13598	0.0730773	0.0233028
AT3G31312	0.285658	0.0401826	3.12968	3.12968	0.0721619	0.0230573
AT1G13370	0.164297	0.0194537	3.12824	3.12824	0.0414996	0.0132661
AT3G48650	0.202517	0.00809391	3.12369	3.12369	0.0511355	0.0163702
AT5G10250	0.743563	0.000613734	3.12348	3.12348	0.187746	0.0601081
AT3G25240	0.151639	0.0429252	3.11921	3.11921	0.0382755	0.0122709
AT1G69000	0.18929	0.00290425	3.11853	3.11853	0.0477763	0.0153202
AT1G31240	0.250155	0.0388508	3.11846	3.11846	0.0631382	0.0202466
AT1G74930	0.15714	0.0357667	3.11392	3.11392	0.0396477	0.0127324
AT5G11290	0.120381	0.036957	3.11148	3.11148	0.0303673	0.00975974
AT3G57260	0.980881	0.0120033	3.10843	3.10843	0.247378	0.0795827
AT3G30570	0.663077	0.00860789	3.10783	3.10783	0.16722	0.0538059
AT2G47340	0.987381	0.0469425	3.10654	3.10654	0.24898	0.080147
AT5G23190	0.409341	0.018332	3.10303	3.10303	0.103192	0.0332552
AT3G49580	0.767971	0.00136224	3.10194	3.10194	0.193583	0.0624072
AT1G65032	0.182759	0.0199767	3.08991	3.08991	0.0460246	0.0148951
AT1G69480	0.421924	0.0319422	3.07816	3.07816	0.106155	0.0344865
AT1G20240	0.752234	0.0142535	3.07312	3.07312	0.189184	0.0615608
AT5G59670	0.876487	0.00304024	3.06667	3.06667	0.220319	0.0718431
AT5G28085	0.385876	0.0324318	3.06554	3.06554	0.0969874	0.031638
AT3G18320	0.907465	0.00492537	3.06266	3.06266	0.228033	0.0744557
AT2G24600	0.753503	0.00470099	3.05594	3.05594	0.189242	0.0619259
AT3G25510	0.310023	0.024857	3.04038	3.04038	0.077764	0.0255771
AT3G28695	0.396515	0.0251282	3.03419	3.03419	0.0994087	0.0327628
AT5G23850	0.773826	0.00242488	3.02872	3.02872	0.193916	0.0640259
AT1G24260	0.578111	0.00345381	3.02839	3.02839	0.144867	0.0478363
AT3G08900	0.598455	0.0280466	3.02071	3.02071	0.149871	0.0496144
AT5G25615	0.303108	0.0028016	3.02018	3.02018	0.0759037	0.0251322
AT3G29773	0.269996	0.0297947	3.00551	3.00551	0.06753	0.0224688
AT4G25070	0.321375	0.0295615	3.00243	3.00243	0.0803601	0.026765
AT4G08136	0.141783	0.0307989	3.00198	3.00198	0.0354516	0.0118094
AT4G25350	0.353391	0.0031957	2.98761	2.98761	0.0882561	0.0295407
AT5G45150	0.261229	0.020485	2.98127	2.98127	0.0652047	0.0218715
AT3G01835	0.371171	0.0129795	2.98101	2.98101	0.0926453	0.0310785
AT5G20790	0.530825	0.0110087	2.98004	2.98004	0.132484	0.0444572
AT5G42905	0.140885	0.0135631	2.97662	2.97662	0.0351521	0.0118094
AT5G18360	0.721398	0.00182667	2.9756	2.9756	0.179981	0.0604855
AT5G44980	0.345778	0.00325925	2.9741	2.9741	0.0862568	0.0290026
AT3G29615	0.611269	0.0282919	2.96961	2.96961	0.152427	0.051329
AT5G51310	0.231199	0.00350955	2.9685	2.9685	0.0576467	0.0194195
AT4G10500	0.200048	0.0416291	2.96172	2.96172	0.0498509	0.0168317
AT3G32164	0.547587	0.0442854	2.96135	2.96135	0.136452	0.0460775
AT4G37050	0.574469	0.0138886	2.95865	2.95865	0.143117	0.0483726
AT2G31910	0.4357	0.0273242	2.95564	2.95564	0.108518	0.0367155
AT3G20100	2.46665	0.000221971	2.94117	2.94117	0.613595	0.208623
AT5G29020	0.283337	0.0147602	2.93846	2.93846	0.0704653	0.0239803
AT3G50090	0.283534	0.0306166	2.93691	2.93691	0.0705049	0.0240065
AT1G08730	0.780319	0.00188002	2.9327	2.9327	0.193967	0.0661393
AT1G42375	0.148801	0.0305257	2.91465	2.91465	0.0369298	0.0126704
AT3G12145	0.300092	0.0475496	2.91227	2.91227	0.0744624	0.0255685
AT1G71000	0.209276	0.0261011	2.91215	2.91215	0.0519275	0.0178313
AT2G44990	0.275228	0.0349834	2.90921	2.90921	0.0682744	0.0234684
AT1G60270	0.38741	0.00526716	2.90118	2.90118	0.0960347	0.0331019
AT3G20490	0.573012	0.0137419	2.89906	2.89906	0.142017	0.0489873
AT5G01280	0.22652	0.042419	2.88819	2.88819	0.0560872	0.0194195
AT1G79260	1.09818	0.0157845	2.88447	2.88447	0.271823	0.0942367
AT1G22260	0.495695	0.00324586	2.88327	2.88327	0.122682	0.0425496
AT5G15800	0.835075	0.0483132	2.88278	2.88278	0.206668	0.0716905
AT4G23160	0.471869	0.0496464	2.87971	2.87971	0.116748	0.0405416
AT1G11740	0.236424	0.029984	2.87406	2.87406	0.0584656	0.0203425
AT4G18550	0.401382	0.0345195	2.87101	2.87101	0.099231	0.0345631
AT5G28935	0.610066	0.0103169	2.85465	2.85465	0.150599	0.0527559
AT3G19470	0.298342	0.0333416	2.85062	2.85062	0.073621	0.0258263
AT1G10540	0.236919	0.0389934	2.84873	2.84873	0.0584537	0.0205192
AT4G33130	0.375706	0.00982344	2.84275	2.84275	0.0926453	0.03259
AT4G21320	0.233354	0.0319994	2.83903	2.83903	0.0575232	0.0202616
AT2G31250	0.20529	0.0274159	2.83762	2.83762	0.0505985	0.0178313
AT5G28490	3.55841	0.0231381	2.83525	2.83525	0.876864	0.309272
AT5G39670	0.17612	0.0284069	2.83197	2.83197	0.0433863	0.0153202
AT5G49690	1.73297	0.010766	2.83187	2.83187	0.426905	0.15075
AT2G28570	0.286066	0.0101547	2.82902	2.82902	0.0704519	0.0249033
AT5G04980	0.552826	0.00541677	2.82361	2.82361	0.136081	0.048194
AT1G42170	0.140741	0.0456636	2.82317	2.82317	0.0346429	0.0122709
AT5G64950	0.534815	0.0229758	2.82113	2.82113	0.131618	0.0466542
AT3G62455	0.86999	0.000382391	2.81786	2.81786	0.214039	0.0759579
AT3G30722	0.135161	0.0460635	2.81506	2.81506	0.0332442	0.0118094
AT4G14140	1.31841	0.000982627	2.8126	2.8126	0.324201	0.115268
AT1G32415	0.720267	0.0134668	2.80526	2.80526	0.176995	0.063094
AT1G72240	0.135201	0.0259412	2.80337	2.80337	0.0332177	0.0118492
AT2G29000	0.395171	0.0343247	2.79715	2.79715	0.0970336	0.0346901
AT4G25540	0.326718	0.0353889	2.78548	2.78548	0.0801366	0.0287694
AT3G53310	0.549211	0.00752664	2.7805	2.7805	0.134646	0.0484249
AT5G45540	0.786408	0.00646085	2.77268	2.77268	0.192653	0.0694827
AT1G01660	0.411896	0.0307439	2.77259	2.77259	0.100905	0.0363937
AT1G36290	0.173375	0.0310809	2.77226	2.77226	0.0424716	0.0153202
AT2G33900	0.412543	0.0411602	2.77159	2.77159	0.101054	0.0364606
AT1G05310	1.5773	0.000147121	2.77078	2.77078	0.386336	0.139432
AT4G26420	0.14523	0.0462468	2.76122	2.76122	0.0355391	0.0128708
AT4G35500	1.06574	0.0117696	2.75796	2.75796	0.260714	0.0945317
AT5G59220	0.509782	0.00609241	2.75759	2.75759	0.124705	0.0452224
AT1G62975	0.327329	0.036885	2.75216	2.75216	0.0800306	0.0290792
AT5G27220	5.33579	0.00211268	2.75031	2.75031	1.30434	0.474253
AT2G34540	0.114984	0.0307335	2.74985	2.74985	0.0281069	0.0102212
AT1G77360	0.269317	0.00301357	2.74358	2.74358	0.0657919	0.0239803
AT3G56200	0.577095	0.0341876	2.74092	2.74092	0.140943	0.0514218
AT4G02040	0.143569	0.0250665	2.73614	2.73614	0.0350473	0.012809
AT4G38530	0.349433	0.0257962	2.73573	2.73573	0.0852982	0.0311793
AT5G26775	0.874409	0.00587147	2.72498	2.72498	0.213222	0.0782472
AT1G47565	1.08022	0.00227165	2.71767	2.71767	0.263219	0.0968544
AT3G42820	0.25563	0.0324434	2.71605	2.71605	0.0622798	0.0229303
AT5G57220	0.704733	0.0301339	2.71557	2.71557	0.171688	0.0632234
AT3G33193	0.912573	0.0121809	2.7131	2.7131	0.222267	0.0819238
AT3G06455	0.498436	0.00562418	2.71124	2.71124	0.121377	0.0447682
AT5G32475	0.159072	0.0320167	2.70264	2.70264	0.0387033	0.0143206
AT3G30145	0.520117	0.0432866	2.70256	2.70256	0.126547	0.046825
AT2G22590	0.386557	0.00431966	2.69939	2.69939	0.0940216	0.0348307
AT1G15040	0.822928	0.000374503	2.69681	2.69681	0.200108	0.0742016
AT1G20870	0.305276	0.037357	2.69473	2.69473	0.0742171	0.0275415
AT3G43654	0.70972	0.0313422	2.69473	2.69473	0.172543	0.06403
AT4G03770	0.437928	0.0365424	2.69287	2.69287	0.106447	0.0395291
AT3G42230	0.452927	0.0134661	2.68685	2.68685	0.110026	0.0409497
AT4G09695	0.497337	0.0122637	2.6867	2.6867	0.120812	0.0449668
AT1G22275	0.367552	0.0224111	2.68592	2.68592	0.0892781	0.0332393
AT5G18840	0.32013	0.0388565	2.68573	2.68573	0.0777576	0.0289522
AT3G32360	1.17836	0.000671123	2.68326	2.68326	0.286146	0.106641
AT3G23100	0.923717	0.00442783	2.68067	2.68067	0.224251	0.0836548
AT1G03770	0.897323	0.00132665	2.67891	2.67891	0.217804	0.0813034
AT3G14463	0.393896	0.00476662	2.67889	2.67889	0.0956088	0.0356897
AT1G71760	0.224187	0.0102041	2.67354	2.67354	0.0543866	0.0203425
AT1G51645	0.739652	0.0219836	2.67083	2.67083	0.179386	0.0671648
AT1G19320	0.246537	0.0470642	2.66998	2.66998	0.0597867	0.0223922
AT4G38780	1.98056	0.00010087	2.66557	2.66557	0.480081	0.180105
AT3G49070	2.34147	0.0160737	2.65939	2.65939	0.567207	0.213285
AT1G43060	1.01618	0.017151	2.65547	2.65547	0.246064	0.0926629
AT4G17670	0.769648	0.0239251	2.65166	2.65166	0.186294	0.0702555
AT3G19430	0.140291	0.0211576	2.65084	2.65084	0.0339546	0.012809
AT4G08620	0.162722	0.0435906	2.65045	2.65045	0.0393821	0.0148587
AT1G19396	0.201108	0.0319148	2.65019	2.65019	0.0486708	0.018365
AT1G32560	0.384934	0.0467417	2.64707	2.64707	0.0931292	0.035182
AT4G16810	0.161502	0.0242586	2.64184	2.64184	0.0390518	0.0147821
AT4G24175	0.599317	0.0045485	2.64176	2.64176	0.144916	0.054856
AT1G14860	0.422269	0.00860093	2.64065	2.64065	0.102094	0.0386624
AT1G29560	0.885601	0.000276649	2.63218	2.63218	0.213927	0.0812736
AT3G48020	0.238698	0.00305161	2.62807	2.62807	0.0576352	0.0219306
AT3G06630	0.606908	0.0322033	2.62421	2.62421	0.146483	0.0558198
AT3G60720	0.487899	0.0251352	2.62238	2.62238	0.117736	0.0448967
AT5G23480	0.365442	0.00760618	2.6211	2.6211	0.088174	0.0336401
AT1G27060	0.215953	0.0167429	2.62076	2.62076	0.0521033	0.019881
AT1G53810	0.213488	0.0091647	2.61974	2.61974	0.0515029	0.0196596
AT5G08600	1.08543	0.000180387	2.61915	2.61915	0.261838	0.0999706
AT2G35540	10.3865	0.0138457	2.61913	2.61913	2.50553	0.956626
ATMG00910	0.53015	0.0224348	2.61678	2.61678	0.127856	0.0488602
AT4G14690	0.171927	0.0369821	2.61382	2.61382	0.0414507	0.0158583
AT4G11460	0.41305	0.0373204	2.61144	2.61144	0.0995592	0.0381243
AT1G34460	0.636639	0.0042151	2.60526	2.60526	0.153351	0.058862
AT4G21323	0.308627	0.0462891	2.60116	2.60116	0.0743082	0.0285673
AT5G64190	0.387294	0.00297679	2.59865	2.59865	0.093224	0.035874
AT1G62290	0.693155	0.00580972	2.58839	2.58839	0.166663	0.0643887
AT1G05183	0.492823	0.0291202	2.58789	2.58789	0.118489	0.0457857
AT1G08960	0.281435	0.0416773	2.58648	2.58648	0.0676545	0.026157
AT4G35150	0.571178	0.0139143	2.58646	2.58646	0.137306	0.0530866
AT3G46330	0.230515	0.0226364	2.57566	2.57566	0.0553491	0.0214893
AT1G80570	0.541041	0.00713519	2.57488	2.57488	0.129898	0.0504484
AT1G33460	1.06223	0.00266435	2.57437	2.57437	0.255018	0.0990602
AT1G78476	0.115306	0.0286824	2.57227	2.57227	0.027676	0.0107594
AT5G25790	0.354538	0.00576425	2.57016	2.57016	0.0850773	0.0331019
AT1G10520	0.306487	0.0297315	2.56989	2.56989	0.0735445	0.0286177
AT4G28690	0.29933	0.0189682	2.5695	2.5695	0.0718241	0.0279526
AT3G42545	0.387163	0.0145252	2.56872	2.56872	0.0928917	0.0361626
AT5G12380	1.54158	0.00504391	2.56717	2.56717	0.369807	0.144053
AT4G24450	1.58972	0.0015406	2.56696	2.56696	0.381347	0.14856
AT5G66840	0.725686	0.0355629	2.56245	2.56245	0.173994	0.0679014
AT1G65570	0.473165	0.032185	2.56231	2.56231	0.113447	0.0442751
AT1G52825	0.303849	0.0442578	2.55822	2.55822	0.0728184	0.0284645
AT5G41120	2.94031	0.00879886	2.55554	2.55554	0.704449	0.275656
AT5G07640	0.228871	0.0124767	2.55348	2.55348	0.0548211	0.0214691
AT1G29330	0.36489	0.0417682	2.55075	2.55075	0.0873753	0.0342548
AT3G04960	0.563375	0.00415042	2.54932	2.54932	0.134882	0.0529091
AT4G18490	0.379077	0.0252504	2.5481	2.5481	0.0907458	0.0356131
AT4G28900	0.542152	0.0156324	2.54728	2.54728	0.129772	0.0509453
AT4G08076	2.18267	0.0178466	2.54669	2.54669	0.52242	0.205137
AT4G09452	3.4358	0.00786686	2.54571	2.54571	0.822265	0.323
AT1G04660	0.386458	0.0308214	2.54292	2.54292	0.0924597	0.0363596
AT1G13950	0.518418	0.0184348	2.53863	2.53863	0.123972	0.0488341
AT5G56160	0.388827	0.0176134	2.53747	2.53747	0.0929701	0.0366389
AT3G03030	1.1027	0.00884524	2.53351	2.53351	0.263544	0.104024
AT5G01540	0.402771	0.0333267	2.53309	2.53309	0.096257	0.0379998
AT4G03330	0.318741	0.0312847	2.53228	2.53228	0.076168	0.0300788
AT1G72120	0.444267	0.00412066	2.53089	2.53089	0.106148	0.041941
AT4G18170	0.405035	0.0135096	2.52719	2.52719	0.0967344	0.0382775
AT1G14687	0.338916	0.0323832	2.52466	2.52466	0.0809202	0.0320519
AT3G45860	1.04436	0.00158168	2.52344	2.52344	0.249319	0.0988013
AT4G06405	0.361071	0.0357743	2.52146	2.52146	0.0861789	0.0341782
AT1G63510	1.18369	0.00434132	2.52011	2.52011	0.282475	0.112088
AT3G30200	0.15775	0.0232304	2.51685	2.51685	0.0376315	0.0149518
AT5G39000	0.792824	0.0246458	2.51332	2.51332	0.189054	0.0752208
AT3G10880	0.28355	0.0481439	2.51258	2.51258	0.0676086	0.0269081
AT2G19930	0.568603	0.0115334	2.50927	2.50927	0.135525	0.0540096
AT1G22150	0.235883	0.0249419	2.50156	2.50156	0.0561727	0.0224551
AT1G75000	0.348256	0.0245035	2.49889	2.49889	0.0829075	0.0331777
AT2G28730	0.583849	0.0100066	2.49795	2.49795	0.138979	0.0556372
AT3G28170	0.371752	0.0253126	2.49495	2.49495	0.0884614	0.0354561
AT3G14850	0.203591	0.033947	2.49461	2.49461	0.0484441	0.0194195
AT4G06579	0.531586	0.0347496	2.49336	2.49336	0.126472	0.0507234
AT1G78990	0.457664	0.0492118	2.48815	2.48815	0.10882	0.0437351
AT5G65420	0.377937	0.0189766	2.48478	2.48478	0.0898278	0.0361512
AT5G52810	0.531778	0.00212645	2.48386	2.48386	0.126379	0.0508801
AT3G44690	1.58835	0.000278465	2.48354	2.48354	0.377465	0.151986
AT2G33760	0.240265	0.039865	2.48107	2.48107	0.0570815	0.0230069
AT1G67370	0.387906	0.0125885	2.47923	2.47923	0.092138	0.037164
AT1G67455	0.847659	0.0219746	2.47541	2.47541	0.201252	0.0813006
AT1G02920	1.24041	0.00302157	2.46821	2.46821	0.294254	0.119218
AT4G25760	0.127577	0.0252614	2.46556	2.46556	0.0302546	0.0122709
AT3G14470	0.988623	0.000472661	2.46487	2.46487	0.234432	0.0951093
ATMG00810	0.279317	0.0494422	2.46422	2.46422	0.0662293	0.0268764
AT1G04183	0.395565	0.0200514	2.46142	2.46142	0.0937622	0.0380927
AT5G02490	2.89603	0.000156803	2.46073	2.46073	0.686401	0.278942
AT1G06473	0.370581	0.00557691	2.46069	2.46069	0.0878327	0.0356943
AT5G32593	0.763303	0.0219844	2.45959	2.45959	0.18089	0.0735447
AT1G38310	0.149202	0.0313237	2.45854	2.45854	0.035354	0.0143801
AT1G34842	0.10125	0.00594516	2.45809	2.45809	0.0239903	0.00975974
AT2G35150	0.343903	0.0136377	2.45507	2.45507	0.0814558	0.0331785
AT1G04600	0.408092	0.0125657	2.45437	2.45437	0.0966513	0.0393793
AT5G43415	1.25551	0.0396216	2.45432	2.45432	0.29735	0.121154
AT5G15220	0.489018	0.023334	2.45016	2.45016	0.11576	0.0472459
AT5G28030	0.363606	0.0370155	2.44541	2.44541	0.0860242	0.0351778
AT4G06726	0.111044	0.0381982	2.44024	2.44024	0.0262554	0.0107594
AT5G58670	0.991834	0.0072797	2.43786	2.43786	0.234444	0.0961677
AT3G32240	0.304322	0.0264976	2.43574	2.43574	0.0719155	0.0295251
AT5G14180	0.525727	0.0319322	2.4354	2.4354	0.124232	0.0510108
AT4G09420	0.581403	0.0329957	2.4335	2.4335	0.137357	0.0564442
AT1G41896	0.649976	0.0130976	2.4332	2.4332	0.153552	0.063107
AT4G08650	0.515296	0.040328	2.42931	2.42931	0.121678	0.0500874
AT4G25780	0.772583	0.00952947	2.42615	2.42615	0.182362	0.0751652
AT3G16030	0.845433	0.00972071	2.42427	2.42427	0.199513	0.0822982
AT4G07947	1.23962	0.00277828	2.41954	2.41954	0.29237	0.120837
AT5G07100	0.756228	0.00366419	2.41723	2.41723	0.17831	0.0737663
AT1G29600	0.276086	0.0244405	2.41442	2.41442	0.0650757	0.026953
AT3G33115	0.414063	0.036495	2.41066	2.41066	0.0975534	0.0404676
AT5G64790	0.318292	0.0490715	2.40832	2.40832	0.0749684	0.0311289
AT2G37290	0.810193	0.0271136	2.40342	2.40342	0.190713	0.079351
AT5G35606	0.740451	0.0447611	2.4012	2.4012	0.17425	0.0725676
AT4G08105	3.45187	0.00240139	2.39941	2.39941	0.812147	0.338477
AT1G73010	0.260043	0.0476656	2.39685	2.39685	0.0611628	0.025518
AT3G30846	0.217645	0.0470012	2.39129	2.39129	0.0511557	0.0213925
AT1G18310	0.638132	0.0078964	2.39011	2.39011	0.149966	0.0627444
AT5G47440	0.531269	0.0167094	2.3864	2.3864	0.124795	0.0522944
AT1G23450	0.371378	0.0320431	2.38611	2.38611	0.0872336	0.036559
AT2G27990	0.248084	0.0359266	2.38333	2.38333	0.0582528	0.0244418
AT3G18020	0.768871	0.00446399	2.38276	2.38276	0.180527	0.0757636
AT5G22860	1.80415	0.000863014	2.38238	2.38238	0.423583	0.177798
AT2G39600	0.587405	0.0298523	2.3813	2.3813	0.137894	0.0579071
AT3G29140	0.674334	0.0110551	2.38059	2.38059	0.158287	0.0664907
AT5G45990	0.324548	0.0458147	2.37803	2.37803	0.0761572	0.0320254
AT1G69020	0.596307	0.00696374	2.37478	2.37478	0.139871	0.0588983
AT5G31845	0.184545	0.0312284	2.37171	2.37171	0.0432706	0.0182445
AT5G44230	0.837033	0.00361309	2.36514	2.36514	0.196099	0.0829122
AT5G45380	0.902652	0.000406578	2.36477	2.36477	0.211462	0.0894218
AT1G07740	0.547704	0.0216357	2.3639	2.3639	0.128295	0.0542727
AT1G31485	0.317398	0.0448709	2.35724	2.35724	0.0742855	0.0315138
AT4G16835	0.543138	0.0448296	2.35524	2.35524	0.127087	0.0539592
AT5G49900	2.08249	0.000459171	2.3546	2.3546	0.487236	0.206929
AT1G22560	1.84927	0.0095156	2.35363	2.35363	0.432616	0.183808
AT4G06626	0.253006	0.0056084	2.35165	2.35165	0.0591729	0.0251623
AT4G29990	0.951086	0.00794673	2.35135	2.35135	0.222431	0.0945973
AT5G54790	0.195119	0.00806428	2.3492	2.3492	0.0456203	0.0194195
AT3G28290	4.38115	0.000584827	2.34901	2.34901	1.02432	0.436063
AT5G06610	0.631285	0.0100025	2.34398	2.34398	0.147501	0.0629276
AT1G19940	0.388635	0.0347492	2.34221	2.34221	0.0907847	0.0387603
AT5G27630	0.360784	0.0482634	2.32736	2.32736	0.0841181	0.0361432
AT5G43860	0.404313	0.0294676	2.32699	2.32699	0.0942627	0.0405084
AT1G09917	1.15392	0.0410132	2.32393	2.32393	0.268922	0.115719
AT2G08480	0.424597	0.00265212	2.32326	2.32326	0.0989439	0.0425884
AT5G41835	0.778914	0.0497868	2.31693	2.31693	0.181361	0.0782767
AT5G41612	1.01285	0.00304536	2.31233	2.31233	0.235689	0.101927
AT3G49142	0.703828	0.00234525	2.31229	2.31229	0.163779	0.0708301
AT3G04360	1.46897	0.041447	2.31085	2.31085	0.341761	0.147894
AT1G62670	0.763422	0.00472494	2.30445	2.30445	0.177464	0.0770096
AT5G42880	0.712316	0.00679515	2.30234	2.30234	0.165539	0.0719002
AT1G26380	0.398975	0.0455297	2.29996	2.29996	0.0926908	0.040301
AT3G50900	0.347378	0.0340869	2.2998	2.2998	0.080702	0.0350908
AT1G27880	0.34335	0.0291824	2.29921	2.29921	0.07976	0.0346901
AT2G39710	0.641179	0.0259984	2.29712	2.29712	0.148904	0.0648221
AT1G31020	0.303954	0.0415827	2.29383	2.29383	0.070558	0.0307599
AT3G30465	0.50859	0.0233454	2.2933	2.2933	0.118053	0.0514773
AT4G15140	0.397635	0.0151821	2.293	2.293	0.0922944	0.0402505
AT3G21350	0.577646	0.0439072	2.28884	2.28884	0.134003	0.0585461
AT4G28800	3.51166	0.00498665	2.28756	2.28756	0.814498	0.356056
AT5G41605	0.346901	0.0499142	2.28554	2.28554	0.0804389	0.0351948
AT3G09220	1.98889	0.00155304	2.28351	2.28351	0.461056	0.201906
AT1G40089	0.201535	0.0317587	2.2835	2.2835	0.046719	0.0204593
AT1G06490	1.24699	0.012681	2.2794	2.2794	0.288913	0.12675
AT4G21900	0.742672	0.00184621	2.27516	2.27516	0.171971	0.0755863
AT1G69710	0.34991	0.0189337	2.2751	2.2751	0.0810234	0.0356131
AT3G11970	0.239131	0.0242779	2.27481	2.27481	0.05537	0.0243405
AT5G05400	0.770396	0.00490087	2.27413	2.27413	0.178366	0.0784325
AT1G16030	2.84392	0.00497265	2.27364	2.27364	0.658396	0.289578
AT3G17050	0.558643	0.0147227	2.26933	2.26933	0.129256	0.056958
AT4G34340	0.654719	0.0156391	2.26778	2.26778	0.151454	0.0667853
AT4G11070	0.170114	0.0415339	2.26456	2.26456	0.039335	0.0173698
AT3G25250	117.245	0.00224327	2.26337	2.26337	27.1059	11.9759
AT5G07130	0.394009	0.0250701	2.26085	2.26085	0.0910595	0.0402767
AT3G30875	0.609667	0.0321365	2.2602	2.2602	0.140888	0.0623344
AT3G62460	0.767768	0.00869583	2.25997	2.25997	0.177418	0.0785046
AT2G43570	0.565542	0.0304208	2.25556	2.25556	0.130609	0.0579053
AT1G67220	2.24411	0.000301851	2.25432	2.25432	0.518177	0.22986
AT4G21065	0.332871	0.0472417	2.25372	2.25372	0.0768554	0.0341016
AT1G09300	0.61638	0.0286364	2.25314	2.25314	0.142302	0.0631574
AT1G07430	1.13162	0.0407384	2.25203	2.25203	0.261215	0.115991
AT3G48835	0.169779	0.00184619	2.25198	2.25198	0.0391903	0.0174026
AT4G22660	0.998011	0.0361746	2.25196	2.25196	0.230372	0.102298
AT2G27000	0.396744	0.00221926	2.24851	2.24851	0.0915377	0.0407103
AT4G23130	0.478483	0.0479658	2.24788	2.24788	0.110387	0.0491072
AT5G15960	0.819143	0.0329805	2.24704	2.24704	0.188957	0.0840912
AT3G42420	0.743693	0.0208704	2.24677	2.24677	0.171546	0.0763522
AT3G29650	0.302099	0.00433045	2.24364	2.24364	0.0696543	0.0310452
AT4G06546	0.385462	0.0392451	2.24307	2.24307	0.0888683	0.0396191
AT5G09950	0.618104	0.00936261	2.2429	2.2429	0.142501	0.063534
AT1G29380	0.377369	0.0401418	2.24288	2.24288	0.0870001	0.0387894
AT1G31570	0.654352	0.016142	2.24063	2.24063	0.15081	0.0673071
AT4G12470	0.242828	0.0136609	2.24031	2.24031	0.0559627	0.0249799
AT3G52345	1.23502	0.00166372	2.23834	2.23834	0.284548	0.127124
AT5G20740	1.05559	0.000837844	2.23655	2.23655	0.243147	0.108715
AT3G63270	1.04164	0.000437996	2.23089	2.23089	0.239746	0.107466
AT2G45270	13.5892	0.00661882	2.22738	2.22738	3.1262	1.40353
AT3G02875	0.772927	0.00277607	2.2267	2.2267	0.177795	0.079847
AT2G25130	0.149077	0.00894122	2.22398	2.22398	0.0342789	0.0154133
AT1G01340	0.692324	0.0159573	2.22348	2.22348	0.159183	0.0715918
AT3G30680	1.08983	0.0379407	2.22327	2.22327	0.250572	0.112704
AT1G78940	0.556202	0.00714999	2.22271	2.22271	0.127871	0.0575294
AT1G57570	0.417229	0.029088	2.22114	2.22114	0.0959001	0.0431761
AT4G36580	0.796092	0.00437671	2.21937	2.21937	0.182937	0.0824274
AT5G02065	0.464327	0.000249845	2.21494	2.21494	0.106633	0.0481426
AT1G74290	0.180018	0.0403069	2.21218	2.21218	0.0413252	0.0186808
AT5G35341	0.297476	0.0318057	2.21003	2.21003	0.0682685	0.0308903
AT1G35405	0.253276	0.0210337	2.20946	2.20946	0.0581202	0.0263052
AT2G42450	1.07201	0.00765443	2.20894	2.20894	0.245979	0.111356
AT3G28270	0.673255	0.0101508	2.2036	2.2036	0.154366	0.0700519
AT3G24340	0.391275	0.00785876	2.20154	2.20154	0.0896867	0.0407382
AT3G53650	0.90452	0.0134152	2.20111	2.20111	0.207319	0.0941882
AT4G11690	0.483778	0.013107	2.19972	2.19972	0.110861	0.0503979
AT3G28160	2.23012	0.00117808	2.19618	2.19618	0.510792	0.232582
AT2G39375	0.697692	0.0462737	2.19617	2.19617	0.159801	0.0727633
AT4G17360	1.52356	0.00375819	2.19488	2.19488	0.348896	0.158959
AT2G45315	1.7668	0.0428824	2.19435	2.19435	0.404567	0.184367
AT2G48120	1.64683	0.000500268	2.19434	2.19434	0.377096	0.171849
AT4G13540	0.476685	0.0346482	2.19341	2.19341	0.109138	0.0497571
AT4G17010	0.753387	0.017402	2.19154	2.19154	0.172443	0.0786859
AT4G26990	0.258438	0.0376897	2.1871	2.1871	0.0591163	0.0270296
AT3G63450	0.930888	0.00236909	2.18525	2.18525	0.212879	0.0974166
AT3G09660	1.14534	0.00860448	2.18381	2.18381	0.261866	0.119913
AT1G31690	2.5601	0.000644918	2.18099	2.18099	0.585096	0.268271
AT3G24420	1.15626	0.027104	2.18093	2.18093	0.264255	0.121166
AT5G42010	0.795269	0.0158273	2.18025	2.18025	0.181735	0.083355
AT5G09300	0.915214	0.00584276	2.18016	2.18016	0.209142	0.0959295
ATMG00530	0.533257	0.0223865	2.17651	2.17651	0.121794	0.0559584
AT3G28300	4.38931	9.16819e-05	2.17524	2.17524	1.00232	0.460785
AT4G35870	2.36925	0.0120417	2.17458	2.17458	0.540978	0.248774
AT4G12240	1.10776	0.0188958	2.17278	2.17278	0.252871	0.116381
AT1G74860	0.826687	0.0302438	2.17092	2.17092	0.188659	0.0869031
AT5G27905	0.412868	0.0353011	2.17056	2.17056	0.0942162	0.0434064
AT1G05835	0.938469	0.0379019	2.17036	2.17036	0.214152	0.0986712
AT2G47300	0.58931	0.0295104	2.1681	2.1681	0.134432	0.0620046
AT5G63750	0.473943	0.0265731	2.16587	2.16587	0.10808	0.0499013
AT1G22220	0.425454	0.0380044	2.16293	2.16293	0.0969805	0.0448375
AT1G71490	0.697983	0.0276025	2.15841	2.15841	0.158997	0.0736639
AT1G29590	0.498663	0.0361328	2.15583	2.15583	0.11355	0.0526711
AT1G66920	0.714227	0.0346189	2.15402	2.15402	0.162593	0.0754832
AT4G25020	0.332071	0.0250912	2.15347	2.15347	0.0755893	0.0351012
AT5G27230	3.04383	0.00109033	2.15194	2.15194	0.692709	0.3219
AT2G41170	0.601503	0.0192345	2.15159	2.15159	0.136882	0.0636189
AT3G46120	0.761918	0.0368832	2.15046	2.15046	0.173358	0.0806146
AT3G56810	2.17917	0.0243215	2.14808	2.14808	0.49565	0.230741
AT2G42720	0.198241	0.0309527	2.14784	2.14784	0.0450881	0.0209923
AT2G30580	1.89294	0.0206146	2.14109	2.14109	0.4301	0.200879
AT5G34431	0.158147	0.0487304	2.14091	2.14091	0.0359321	0.0167836
AT3G02790	1.45295	0.00287927	2.14086	2.14086	0.330117	0.154198
AT5G27410	1.79714	0.00145452	2.13725	2.13725	0.408099	0.190946
AT2G46980	30.5658	0.00808399	2.13572	2.13572	6.9394	3.24921
AT2G34000	0.727791	0.0354348	2.13551	2.13551	0.165226	0.0773707
AT3G62570	0.371167	0.0205121	2.13495	2.13495	0.0842568	0.0394655
AT3G29078	0.785689	0.0248635	2.11915	2.11915	0.177932	0.083964
AT3G04980	0.997519	0.0075291	2.11812	2.11812	0.22587	0.106637
AT5G39660	2.52782	0.0275869	2.11655	2.11655	0.572242	0.270365
AT5G44585	0.301149	0.0202826	2.11318	2.11318	0.0681384	0.0322446
AT1G62770	0.390157	0.032119	2.11213	2.11213	0.0882636	0.0417889
AT5G46500	0.795059	0.0414716	2.10848	2.10848	0.179763	0.0852571
AT1G72520	0.529133	0.0241974	2.10641	2.10641	0.119599	0.0567786
AT3G06640	0.451505	0.0342125	2.10638	2.10638	0.102053	0.0484492
AT5G46595	0.920706	0.00352124	2.10595	2.10595	0.208091	0.098811
AT1G64580	0.614106	0.0168205	2.10551	2.10551	0.138786	0.0659157
AT5G67080	1.73086	0.00327222	2.10292	2.10292	0.391015	0.185939
AT4G17680	0.417142	0.0340197	2.10114	2.10114	0.0942097	0.0448375
AT1G18830	0.748375	0.037918	2.10066	2.10066	0.169005	0.0804534
AT2G35310	0.142429	0.0367684	2.09894	2.09894	0.0321561	0.0153202
AT3G56270	0.860181	0.0120476	2.09815	2.09815	0.194179	0.0925477
AT1G77540	0.903308	0.00894213	2.09653	2.09653	0.203864	0.0972386
AT3G30340	0.359287	0.0359154	2.09555	2.09555	0.0810738	0.0386885
AT5G54100	0.457542	0.0260502	2.0922	2.0922	0.103192	0.0493221
AT4G28940	0.208384	0.012694	2.09146	2.09146	0.0469924	0.0224688
AT5G62310	0.466577	0.0116993	2.09119	2.09119	0.105213	0.0503124
AT3G09060	0.311821	0.0358402	2.08978	2.08978	0.0703004	0.0336401
AT2G45570	0.566113	0.0122569	2.08806	2.08806	0.127597	0.0611077
AT1G68690	2.51118	0.00795099	2.08646	2.08646	0.565856	0.271204
AT4G13120	1.02143	0.013926	2.08527	2.08527	0.230121	0.110356
AT4G19810	0.618434	0.0204109	2.08389	2.08389	0.139299	0.0668457
AT1G38710	0.452357	0.0463554	2.08123	2.08123	0.101849	0.0489368
AT5G52850	0.899606	0.0137852	2.08024	2.08024	0.202516	0.0973523
AT4G38410	1.65612	0.0166735	2.08023	2.08023	0.372819	0.17922
AT5G10380	0.731676	0.0215375	2.07953	2.07953	0.164694	0.0791978
AT3G06435	1.56831	0.00882655	2.07855	2.07855	0.35296	0.16981
AT4G04565	137.628	0.000201387	2.07798	2.07798	30.9715	14.9046
AT1G35560	0.482996	0.0307686	2.07573	2.07573	0.108654	0.0523448
AT4G14090	0.333264	0.00938469	2.07326	2.07326	0.0749413	0.0361467
AT1G03260	0.596002	0.0265852	2.07322	2.07322	0.134023	0.0646447
AT1G79890	0.432325	0.000355002	2.07272	2.07272	0.0972091	0.0468992
AT2G30670	0.183253	0.023735	2.0725	2.0725	0.0412034	0.019881
AT5G08760	0.211299	0.0479242	2.07162	2.07162	0.0475029	0.0229303
AT1G78750	0.349373	0.0477975	2.06691	2.06691	0.0784854	0.0379723
AT3G60415	0.247907	0.0235173	2.06593	2.06593	0.0556828	0.026953
AT2G42900	1.10896	0.00423677	2.0635	2.0635	0.248989	0.120664
AT3G62170	0.551167	0.0261135	2.06167	2.06167	0.123715	0.0600072
AT3G52390	0.51605	0.0480128	2.06059	2.06059	0.115813	0.0562037
AT3G10440	1.39514	0.0220886	2.05966	2.05966	0.313054	0.151993
AT1G71360	1.14392	0.00162121	2.0596	2.0596	0.25668	0.124627
AT1G76960	0.869058	0.0127337	2.0582	2.0582	0.194961	0.0947244
AT4G39890	0.304332	0.0338779	2.05752	2.05752	0.0682654	0.0331785
AT5G41810	1.85776	0.000526608	2.05694	2.05694	0.416681	0.202574
AT2G30420	0.29371	0.0179691	2.05453	2.05453	0.0658515	0.0320519
AT1G31820	0.573839	0.0114765	2.05122	2.05122	0.12859	0.0626896
AT5G05480	1.0315	0.00569842	2.04848	2.04848	0.231046	0.112789
AT3G14490	0.105185	0.0459007	2.04825	2.04825	0.0235595	0.0115022
AT5G22140	0.545783	0.0347129	2.04751	2.04751	0.12223	0.0596971
AT4G16120	0.706434	0.00519833	2.04322	2.04322	0.1581	0.077378
AT3G45420	0.75741	0.00714726	2.04206	2.04206	0.169477	0.0829932
AT3G51330	0.552934	0.0439594	2.04121	2.04121	0.123707	0.0606047
AT3G50890	0.448759	0.0454441	2.03759	2.03759	0.100341	0.0492451
AT2G28225	0.328839	0.0208359	2.03207	2.03207	0.0734619	0.0361512
AT4G14750	0.568349	0.0165358	2.0303	2.0303	0.126931	0.0625184
AT1G21810	0.634824	0.0231963	2.02682	2.02682	0.141697	0.069911
AT5G33306	0.702831	0.0148813	2.02296	2.02296	0.156778	0.0774991
AT1G65950	0.813557	0.0187219	2.01966	2.01966	0.181379	0.0898067
AT4G40000	0.74537	0.0035658	2.01709	2.01709	0.166107	0.0823498
AT1G01580	0.975323	0.00767999	2.01601	2.01601	0.217314	0.107794
AT5G51790	0.505554	0.0111198	2.01562	2.01562	0.112636	0.0558818
AT5G25190	0.285324	0.00629794	2.01554	2.01554	0.0635687	0.0315393
AT1G61400	0.979757	0.000474927	2.01323	2.01323	0.218202	0.108384
AT2G24645	1.1582	0.0051314	2.01213	2.01213	0.257896	0.128171
AT5G14960	0.621026	0.0196512	2.01205	2.01205	0.138282	0.0687268
AT2G44290	0.652421	0.00382315	2.01091	2.01091	0.145245	0.0722286
AT3G18560	0.509452	0.0231718	2.00981	2.00981	0.113396	0.0564212
AT5G23800	0.472628	0.0356564	2.00971	2.00971	0.105198	0.0523448
AT1G73690	0.456926	0.0294852	2.00877	2.00877	0.101687	0.0506217
AT3G43566	0.621037	0.0408439	2.00826	2.00826	0.138198	0.0688146
AT5G25620	0.709556	0.00744338	2.00486	2.00486	0.157807	0.078712
AT1G26900	0.669368	0.0253958	2.00308	2.00308	0.148825	0.0742981
AT3G45443	2.5348	0.0147683	1.99939	1.99939	0.563233	0.281702
AT4G16770	0.589353	0.000264319	0.498368	-2.00655	0.0653411	0.13111
AT4G05073	38.4472	0.000643217	0.496168	-2.01545	4.25004	8.56571
AT1G56540	1.78058	0.00866928	0.489869	-2.04136	0.195152	0.398375
AT3G63052	6.57955	0.00178984	0.487679	-2.05053	0.718952	1.47423
AT4G21170	0.867167	0.00441262	0.486985	-2.05345	0.0946653	0.19439
AT3G22950	0.850466	0.00131539	0.477755	-2.09312	0.0916513	0.191838
AT5G16980	1.73118	0.00135729	0.477484	-2.09431	0.186491	0.39057
AT1G66000	4.23874	0.00966397	0.472429	-2.11672	0.453334	0.95958
AT1G10680	0.998181	0.00578731	0.467125	-2.14075	0.105939	0.226788
AT1G21060	0.910095	0.00260816	0.457914	-2.18381	0.0952836	0.208082
AT1G05040	7.14866	0.00210775	0.454407	-2.20067	0.744496	1.63839
AT3G16660	1.48686	0.000687655	0.453818	-2.20352	0.154711	0.34091
AT3G27690	14.5752	1.22706e-05	0.447877	-2.23275	1.50287	3.35554
AT3G16690	0.255856	0.00910747	0.445967	-2.24232	0.0263038	0.0589815
AT1G03550	0.470267	0.00232112	0.434449	-2.30177	0.0474763	0.109279
AT2G02765	0.674122	0.00846081	0.430416	-2.32333	0.067615	0.157092
AT3G24670	4.45769	0.00214264	0.42978	-2.32677	0.446648	1.03925
AT1G04880	0.777966	0.000774892	0.42836	-2.33448	0.0777698	0.181552
AT2G32120	8.73241	0.00362049	0.424092	-2.35798	0.866832	2.04397
AT3G42075	3.7142	0.00678351	0.418117	-2.39168	0.365031	0.873036
AT4G13580	1.60695	0.00403402	0.416557	-2.40063	0.157515	0.378136
AT1G58210	0.533663	0.00832369	0.394241	-2.53652	0.0503002	0.127587
AT3G26200	0.56206	0.0054001	0.393569	-2.54085	0.052912	0.134441
AT5G39890	1.67746	0.00428982	0.391723	-2.55282	0.157383	0.40177
AT3G42236	1.18496	0.0062089	0.38482	-2.59862	0.109761	0.285227
AT3G46490	0.824858	0.00156442	0.378054	-2.64513	0.0754302	0.199522
AT4G16870	2.46963	0.000832367	0.370422	-2.69962	0.222512	0.600699
AT3G05727	3.92295	1.34694e-05	0.360558	-2.77348	0.346537	0.961112
AT3G01790	10.2469	0.000406231	0.356106	-2.80815	0.896927	2.51871
AT5G33386	6.36284	0.00184251	0.343596	-2.91039	0.542387	1.57856
AT5G65080	0.504664	0.000304037	0.335285	-2.98254	0.0422397	0.125982
AT4G07620	1.30749	0.0061958	0.330383	-3.02679	0.108233	0.327598
AT5G43690	0.625598	0.00233324	0.329192	-3.03774	0.0516459	0.156887
AT5G09480	0.561634	0.00455598	0.326039	-3.06712	0.0460304	0.141181
AT2G33420	1.76259	0.000995447	0.325497	-3.07223	0.144277	0.443253
AT2G09655	0.171524	0.00396675	0.320434	-3.12077	0.0138747	0.0432998
AT3G43141	1.14531	0.00825935	0.309092	-3.23528	0.0901405	0.29163
AT5G33383	1.33584	0.00740362	0.300448	-3.32836	0.102875	0.342404
AT4G07491	1.26263	0.00390444	0.287817	-3.47443	0.0940628	0.326814
AT1G76600	1.09279	0.00872004	0.260253	-3.84241	0.0752237	0.28904
AT5G27140	1.50605	0.000356663	0.232237	-4.30595	0.094614	0.407403
AT1G06760	10.8129	1.68119e-07	0.204828	-4.88215	0.612753	2.99155
AT2G30620	10.4312	3.73528e-09	0.16575	-6.03317	0.494382	2.98269
